# Supplementary material for: Integrating cuproptosis- and ferroptosis-related gene signatures to predict prognosis, immunotherapy response, and drug sensitivity in patients with skin cutaneous melanoma
Source: Front Immunol. 2026 Jan 14;16:1742614. doi: 10.3389/fimmu.2025.1742614 (PMC12847304; doi:10.3389/fimmu.2025.1742614)
Supplement: Supplementary file 6 [file DataSheet1.csv]

variable	.y.	group1	group2	n1	n2	statistic	df	p
RISK	value	high	low	229	229	31.93090204	451.7057877	6.71E-118
StromalScore	value	high	low	229	229	-10.91591563	455.3566351	8.45E-25
ImmuneScore	value	high	low	229	229	-23.56351414	387.7519814	7.84E-77
ESTIMATEScore	value	high	low	229	229	-20.0570094	426.4063094	1.66E-63
TumorPurity	value	high	low	229	229	18.66230649	347.866105	2.38E-54
