# Supplementary material for: Integrating cuproptosis- and ferroptosis-related gene signatures to predict prognosis, immunotherapy response, and drug sensitivity in patients with skin cutaneous melanoma
Source: Front Immunol. 2026 Jan 14;16:1742614. doi: 10.3389/fimmu.2025.1742614 (PMC12847304; doi:10.3389/fimmu.2025.1742614)
Supplement: Supplementary file 7 [file DataSheet2.csv]

variable	.y.	group1	group2	n1	n2	statistic	df	p
NOX4	value	cancer	normal	472	812	56.6262074	556.9134135	3.17E-233
IL6	value	cancer	normal	472	812	11.66516409	531.4769457	3.74E-28
SLC38A1	value	cancer	normal	472	812	8.864854126	1035.032673	3.29E-18
IFNG	value	cancer	normal	472	812	11.8242802	705.7547909	1.47E-29
CYBB	value	cancer	normal	472	812	53.30052703	1169.872124	2.8e-315
