# Supplementary material for: Integrating cuproptosis- and ferroptosis-related gene signatures to predict prognosis, immunotherapy response, and drug sensitivity in patients with skin cutaneous melanoma
Source: Front Immunol. 2026 Jan 14;16:1742614. doi: 10.3389/fimmu.2025.1742614 (PMC12847304; doi:10.3389/fimmu.2025.1742614)
Supplement: Supplementary file 8 [file DataSheet3.csv]

	symbol	correlation	pvalue
1	RISK	1	0.00E+00
2	IL32	-0.879574028	3.29E-149
3	IL21	-0.840505554	1.90E-123
4	IL18	-0.832551201	4.71E-119
5	IL27	-0.803333666	1.05E-104
6	IL15	-0.692031053	1.54E-66
7	IL10	-0.655732673	1.25E-57
8	IL7	-0.563661327	9.19E-40
9	IL34	-0.55146942	8.44E-38
10	IL2	-0.54169773	2.77E-36
11	IL33	-0.537874217	1.05E-35
12	IL26	-0.523199863	1.51E-33
13	IL16	-0.366610761	5.13E-16
14	IL6	-0.32726169	6.80E-13
15	IL22	-0.288487101	3.15E-10
16	IL13	-0.270706922	3.91E-09
17	IL19	-0.261916015	1.27E-08
18	IL24	-0.240823299	1.82E-07
19	IL3	-0.207764438	7.35E-06
20	IL4	-0.204272754	1.05E-05
21	IL5	-0.136993218	3.31E-03
22	IL31	-0.103192548	2.72E-02
23	IL20	0.073193743	1.18E-01
24	IL25	-0.046532243	3.20E-01
25	IL11	0.03650399	4.36E-01
26	IL9	0.009634369	8.37E-01
27	IL37	0.001947126	9.67E-01
