# Supplementary material for: Integrating cuproptosis- and ferroptosis-related gene signatures to predict prognosis, immunotherapy response, and drug sensitivity in patients with skin cutaneous melanoma
Source: Front Immunol. 2026 Jan 14;16:1742614. doi: 10.3389/fimmu.2025.1742614 (PMC12847304; doi:10.3389/fimmu.2025.1742614)
Supplement: Supplementary file 9 [file Table1.xlsx]

## Sheet: Supplementary Table 1
TCGA-SKCM	CFRGs gens
IGHV5-10-1	RPL8
IGLV3-10	IREB2
IGKV4-1	ATP5MC3
IGLV2-14	CS
IGHV4-39	EMC2
IGHV4-4	ACSF2
IGHV1-69	NOX1
IGLV3-25	CYBB
IGHV1-18	NOX3
IGHV3-73	NOX4
IGLV1-47	NOX5
IGHV1-69D	DUOX1
IGKV3-11	DUOX2
IGHV5-51	G6PD
IGHV1-3	PGD
IGKV3-20	VDAC2
SFRP1	PIK3CA
IGHV3-7	FLT3
IGLV3-1	SCP2
IGKV1-5	TP53
IGLV6-57	ACSL4
IGHV3-33	LPCAT3
IGHV2-5	NRAS
IGHV3-21	KRAS
IGKV1-9	HRAS
IGKV1-17	TF
IGHV3-30	TFRC
IGLV3-19	TFR2
IGKV3-15	SLC38A1
IGHV3-49	SLC1A5
IGHM	GLS2
IGHV4-59	GOT1
IGHG1	CARS1
PLA2G2D	TP53
IGHV3-23	ALOX5
IGHV3-48	KEAP1
IGHV3-15	HMOX1
IGLV8-61	TP53
IGKV1-12	TP53
IGKV1-6	GLS2
IGLV2-11	ATG5
IGHV4-31	ATG7
IGLV1-40	NCOA4
IGHV2-26	TF
IGLV1-44	ALOX5
IGHV1-2	ALOX12
IGLV4-69	ALOX12B
IGKC	ALOX15
IGHGP	ALOX15B
IGKV1-27	ALOXE3
IGHV1-46	PHKG2
IGHV1-24	TFRC
IGLV3-9	ACO1
ADH1B	IREB2
IGHV2-70D	SLC38A1
IGKV2D-29	GLS2
IGKV2D-40	G6PDX
IGLV4-60	ULK1
IGLV3-21	ATG3
IGLV2-23	ATG4D
IGLV7-43	ATG5
FDCSP	BECN1
IGKV1-16	MAP1LC3A
IGHV6-1	GABARAPL2
IGKV2-24	GABARAPL1
COL22A1	ATG16L1
IGHV3-74	WIPI1
IGHV3-11	WIPI2
IGHV3-53	SNX4
IGHV2-70	ATG13
IGLV9-49	ULK2
IGHD	NCOA4
IGHG3	ACSL4
IGLC2	TP53
IGHV4-61	SAT1
FCRL5	ALOX15
IGKV1-8	ACSL4
JCHAIN	LPCAT3
IGHV3-64D	ALOX15
MS4A1	ACSL4
IGLV2-8	KEAP1
IGLC3	EGFR
IGHV7-4-1	NOX4
IGKV6-21	MAPK3
IGLC7	MAPK1
IGLL5	BID
IGLV3-27	ACSL4
IGKV2-30	ZEB1
IGHV4-55	KEAP1
SERPINA5	DPP4
C7	ALOX15
CCL21	ALOX12
MZB1	CDKN2A
CR2	PEBP1
IGHV3-20	SOCS1
IGHG2	CDO1
IGHV4-34	MYB
IGHV4-28	HMOX1
IGHG4	MAPK8
IGHV3-66	MAPK9
IGHV1-58	MAPK1
IGHV3-13	MAPK3
IGKV3D-11	SLC1A5
IGLV5-45	CHAC1
IGLV2-18	MAPK14
FAM30A	LINC00472
IGKV3D-20	NOX4
TNFRSF17	GOT1
IGLV7-46	BECN1
IGLV1-36	PRKAA2
IGKJ1	PRKAA1
IGLV10-54	ELAVL1
CXCR2P1	BAP1
CD79A	TP53
AL590550.1	ABCC1
IGHE	ACSL4
IGHJ6	MIR6852
IGHV3-64	ACVR1B
IGKV1D-39	TGFBR1
IGKV3D-15	BAP1
IGKV5-2	EPAS1
TCL6	HILPDA
CCL19	HIF1A
IGHJ4	ALOX12
CXCL13	ACSL4
IGHV3-72	HMOX1
IGHA1	IFNG
PAX5	ANO6
CHIT1	LPIN1
CHRDL1	HMGB1
MMP12	TNFAIP3
TFPI2	TLR4
PLA2G2A	NOX4
IGKV1D-8	ATF3
ZNF334	ATM
MAOB	YY1AP1
IGKV1D-16	EGLN2
DIPK1C	MIOX
LINC00494	TAFAZZIN
POU2AF1	MTDH
CD5L	IDH1
FCRL1	SIRT1
IGHV3-69-1	TAFAZZIN
IGKV1-39	BECN1
LRCH2	FBXW7
CD19	PANX1
IGHV3-43	DNAJB6
IFNG	BACH1
CXCL9	ACSL4
PCDHAC1	LONP1
TCL1A	CD82
IGKV3-7	IL1B
GFRA1	CTSB
FREM1	POR
KLHL14	CYB5R1
MYO5B	ELOVL5
PLAAT5	FADS1
IGLV2-28	ALOX12
CNR1	FBXW7
TRBV4-2	PTEN
IGKV3OR2-268	NR1D1
FCRL3	NR1D2
IGHJ3	TBK1
OR2I1P	IL6
KCNJ10	USP7
AL121985.1	miR-182-5p
CAPN6	miR-378a-3p
FCER2	CTSB
IGHJ2	ACSL4
IGHV1-69-2	ATF4
IGHV1OR15-2	BECN1
IGHV1OR15-9	AQP3
IGHV3-47	AQP5
IGKV1-33	AQP8
IGKV1D-13	LINC00618
IGKV1OR2-108	IREB2
IGKV2-28	MT1DP
LGALS17A	ACSL4
NPY1R	PEX10
PDCD1	KEAP1
IFI27	AGPAT3
MARCO	PEX12
ADAMDEC1	CHP1
TNFRSF13B	GPAT4
CALHM6	BRPF1
C6	OSBPL9
FCRL2	INTS2
LINC00943	MMD
CD8B	CYP4F8
ENPP5	MLLT1
TSPAN8	TTPA
SIRPG	GRIA3
TRBV7-9	EPT1
LAX1	POM121L12
BLK	LIG3
CXCL11	AEBP2
SCN9A	AGPS
SCML4	CDCA3
LINC02528	PEX2
MT1DP	LPCAT3
PLEKHS1	PEX6
TRAV24	TIMM9
TRBV9	DCAF7
IGHA2	LCE2C
IKZF3	FAR1
GBP5	PHF21A
LAG3	SMAD7
CXCL10	LYRM1
ERAP2	AMN
BEND3P1	PEX3
PNOC	MTCH1
IGLV2-5	ZEB1
GZMK	SIRT1
TRBV6-5	ACADSB
GPR174	PVT1
SIGLEC8	hsa_circ_0008367
ST6GALNAC5	SLC39A14
AIM2	NCOA4
CLDN11	MAP3K11
TIGIT	GSK3B
BANK1	MAPK8
LINC02446	BRD7
GBP1P1	TP53
TRAT1	SLC25A28
PTGDS	ACSL4
THEMIS	MFN2
LINC01139	ACSL4
IDO1	SLC11A2
ACSS3	ZFAS1
CD8A	SLC38A1
ITGB3	TSC1
AL365361.1	PEBP1
P2RY10	TGFB1
NRXN3	SNCA
TNFRSF9	SIRT3
CLU	PRKAA2
SKAP1	TFRC
ZBED2	CGAS
HSH2D	STING1
CCDC160	HDDC3
HP	MIR761
ISL2	MDM2
LINC02416	MDM4
RTP5	ALOX15
TIMD4	POR
TRAV12-1	MIR214
TRAV17	DLD
TRAV8-4	LONP1
TRBV5-4	ACSL4
TRBV6-2	BACH1
AMPD1	DNAJB6
LINC00944	WWTR1
CD38	SIRT1
CD7	ATM
TRBC1	PRKCA
SH2D1A	LGMN
AC022034.1	ACSL4
TENM1	TP53
CD3D	IFNG
FAM216B	SMPD1
IGHV4-80	MYCN
NUGGC	SLC11A2
FGF2	IFNA1
CD27	IFNA2
LINC01597	IFNA4
TRBC2	IFNA5
JSRP1	IFNA6
EXOC3L4	IFNA7
LRRC61	IFNA8
TRAV4	IFNA10
TRAV12-2	IFNA13
TRAV13-1	IFNA14
P2RX5	IFNA16
PRLR	IFNA17
NKG7	IFNA21
ANKRD36BP2	SMG9
CADM3	NR1D1
SCARA5	ACSL4
TRBV19	PPARG
AL009179.1	TLR4
SLAMF6	IL6
CXCR3	MIR335
ANKRD22	ATF3
PKIA	HMOX1
DTHD1	HMGB1
HLA-DQA2	EPAS1
FENDRR	SNX5
TBC1D27P	PAQR3
SLC38A1	MICU1
PCDHAC2	NOX4
CD3G	TOR2A
CD3E	MIR375
SLC38A11	MAP3K14
FAM163B	SIRT3
DDO	CircKDM4C
TRBV27	MIR324
LINC01215	QSOX1
NKX3-1	MIB2
TRAV21	CLTRN
XCL2	KLF2
SIT1	MIR5096
LINC01484	TFRC
TIFAB	HOTAIR
FAM184A	H19
TRAV8-2	FOXO4
ZNF831	ELAVL1
NLRP2	YTHDC2
VIT	DDR2
FASLG	SLC39A7
TNFSF11	TRIM46
TRGC2	ACSL1
SCNN1B	KDM5A
MT1H	TRIM21
RGS13	HMOX1
UBASH3A	DPEP1
TRBV5-1	CYGB
ENPP4	IDO1
TRBV29-1	GSTZ1
KCNN4	TP53
RORC	ACO1
LCK	GJA1
AL096816.1	IREB2
LIFR	SLC7A11
SPTLC3	PGRMC1
LIF	CIRBP
ABCA6	FAR1
CD79B	circPSEN1
BTLA	USP11
SLAMF1	STING1
ACP3	YAP1
AL359636.2	HMOX1
AL445471.1	MIR135B
CP	TRIM26
KLRC2	YAP1
PKHD1L1	NDRG1
RASSF6	MIR302A
RIC3	ASMTL-AS1
TRAV5	ZFAS1
TRBV13	FADS2
TRBV15	PIEZO1
TRBV28	LIFR
FTH1P22	PTPN6
LYZ	MIR15A
CDO1	EGR1
HLA-DPB2	ADAM23
SATB1-AS1	ARHGEF26-AS1
IL21R	ACSL4
RGS1	CPEB1
GBP4	COX4I2
PLCXD3	lncRNA AABR07017145.1
TRBV20-1	TIMP1
GPR171	MIR15A
PRF1	KDM6B
CYSLTR2	NCOA4
SPIB	GSK3B
BEND4	IFNG
TRAV8-6	METTL14
XIRP1	CHAC1
ZNF204P	MIB1
CD2	KDM5C
GZMH	ACSL4
SLAMF7	MEG3
ICAM3	CCDC6
TRGV10	ATF3
XCR1	IREB2
ADGRG5	CFL1
RSPO1	ALOXE3
TRAC	MIR539
CES1	KMT2D
THBS2	NFE2L2
STAP1	NLRP3
CCR2	ATP7B
ACKR1	ATP7A
SIGLEC12	SLC31A1
CD5	FDX1
NGFR	LIAS
COCH	LIPT1
KCNA3	LIPT2
GZMA	DLD
TRBV18	DLAT
TRBV7-2	PDHA1
SPTA1	PDHB
TRAV19	MTF1
PYHIN1	GLS
CHI3L1	CDKN2A
CA14	DBT
NOX4	GCSH
RAP1GAP2	DLST
SLC17A9
TRAV20
PIP5K1B
CASKIN1
LINC00861
LY9
CYP4F29P
NOVA1
MT1L
ZBP1
GLB1L3
TMEM156
OR2A1-AS1
TRBV10-3
KIR2DL4
RARB
CHI3L2
ZBED6CL
NLRP7
PRKCB
IL2RG
BFSP2
LRRTM2
ERP27
HECW2-AS1
TRAV8-3
ITGAL
ZNF683
CRACR2A
SLA2
DLL3
AFAP1L2
IFI44L
CHRNA1
BCL11A
CAMK4
ZNF215
FRMPD3
TTC24
C3
GZMB
CCL5
CLCN4
RHOH
PTPRC
ITK
TBX5-AS1
TRBV7-3
AC005831.1
AC006008.1
AC016717.2
AC022239.1
AC022509.2
AC025884.1
AC092112.1
AC096734.1
AC135068.3
AC142381.1
ACOD1
AL034346.1
AL353660.1
AL355075.5
AL390755.2
CADM3-AS1
CCL25
CD1B
CHRM3-AS2
CLEC4D
CLEC6A
CNR2
CRTAM
CXCR5
CYP2C8
ERICH3
FCAMR
FRMPD1
GBP7
GTSF1L
HEPACAM
HTR3A
IGHJ3P
IGHJ5
IGHV1-67
IGHV3-35
IGHV3-38
IGHV3-41
IGHV3-62
IGHV3-71
IGHV3OR16-13
IGHV3OR16-8
IGHV3OR16-9
IGHV5-78
IGKV1D-12
IGKV1D-33
IGKV2D-28
IGLC6
IGLV1-41
IGLV3-12
IGLV3-16
IL21
IL21-AS1
JAKMIP1
JAKMIP2
KIR2DS4
KIRREL2
LCNL1
LINC00377
LINC00402
LINC00582
LINC01281
LINC01501
LINC01781
LINC01871
LINC02156
MUSK
NETO1
NKAPP1
NLRP4
PPIAP45
PROKR2
PSMA8
SHISA3
SLC22A3
SSTR3
TESPA1
TMEM132C
TMEM155
TNR
TRAV10
TRAV1-1
TRAV14DV4
TRAV2
TRAV25
TRAV26-1
TRAV26-2
TRAV29DV5
TRAV35
TRAV36DV7
TRAV6
TRAV8-1
TRAV9-2
TRBD1
TRBJ1-5
TRBJ1-6
TRBV11-2
TRBV12-3
TRBV12-4
TRBV24-1
TRBV25-1
TRBV4-1
TRBV5-6
TRBV6-1
TRBV6-6
TRDV1
TRGC1
UGT3A2
VPREB3
VWDE
ZNF702P
CCR7
CD69
ZNF860
HLA-DQA1
TLR8
F5
HLA-DQB2
LTB
PDK4
OLR1
MMP9
CTSW
GVINP1
SNX22
LRRN3
LBP
TSTD1
ARHGEF35-AS1
BHLHA15
MMRN1
FGL2
NCF1
SDR42E1
TRBV2
MCTP2
BCL11B
PAX8-AS1
CR1
TNIP3
MLXIPL
ANTXRLP1
FCGBP
ICOS
TMPRSS3
CLEC12A
AC008957.3
BIRC3
TLR10
IL12RB1
STRA6
GNLY
DNAJC5B
CD96
IKZF1
TBX21
ADRA2A
NLGN4X
MIR155HG
ZAP70
LINC02273
MLC1
CCDC141
U62631.1
AC012236.1
GASK1A
ACY3
SLCO5A1
XCL1
CD247
SELP
LTF
CLEC10A
C16orf54
ITGA4
CLEC4E
CD1E
DCC
GTSF1
CST7
EPHA3
TBX5
GBP1
CD22
SELE
PTGFR
SMOC1
AC097369.4
HAMP
USP30-AS1
ZNF257
FCMR
AICDA
CCL7
FOXB1
LIFR-AS1
TRAV12-3
NAP1L3
ALDH1A1
C4B
CD6
NT5E
HCP5
AC015911.3
TAF5LP1
RASGEF1A
GATA3
PPP2R2B
CXCR6
DNASE1L3
LILRB1
FMO2
FER1L4
CCR8
AC106865.1
CD1A
IFNG-AS1
IGHV1-45
LINC01550
LINC01857
PTX3
IL7R
SP140
GLDC
P2RY12
TRBV3-1
ARHGAP20
C8orf31
TNFSF13B
PARP15
RAB39B
ABCA9
TMEM200C
FAM90A1
AC243960.1
SPN
HLA-DOA
OCIAD2
C11orf21
TFEC
CCR4
CCR5
CPED1
PRKCQ-AS1
CCL22
TNFRSF11B
GZMM
SAMSN1
CRYBG1
ABI3BP
GREM1
IL4I1
MIR9-3HG
PLXNA4
CYTIP
ENPP2
LINC00987
AC133644.1
AL354707.1
ATP1A3
CIBAR2
DAZL
KCNA6
KLRC1
KLRK1
PIGR
SCAT1
TRAV22
TRAV23DV6
TRBV14
Z98257.1
ABCD2
KLK1
NMNAT3
TRAV3
LINC02362
ANO9
NAPSB
KLRD1
SAMD3
CFI
TNNT3
CCL8
CD1C
P2RY13
TSPOAP1
LINC01934
MX2
IL2RB
CCL4
HSD11B1
LINC01684
LTA
CD70
SELL
PKP2
SOD3
AC024337.2
HLA-DRB6
ETV7
CSRNP3
VNN2
CGNL1
SPEF2
SARDH
AL161935.3
FPR2
SLC18A1
WHAMMP2
DAPP1
NIBAN1
TESC
ATP8A1
GFRA2
SMPDL3B
SNX20
ANK3
WNT10A
ATF7IP2
FAM169A
SORL1
NCF1B
APOL3
H2BC8
KIF5A
SLC26A7
TRAF3IP3
AC025569.1
SIGLEC10
KLHDC7B
PLAAT4
HLA-DOB
C5orf58
LILRA4
TOX
CYBB
C4A
FCGR2C
CLSTN2
GPRIN3
FGF1
IFNLR1
TC2N
CCL13
L3MBTL4
NCF1C
SASH3
RAB37
CD48
AC008760.2
AC015911.7
AC076968.2
AC093627.6
AC093642.3
AC093890.1
AC104248.1
ACTR3C
AL031846.1
AL121917.1
AP001057.1
APOBEC3A
CARD17
CASP1P2
CCL14
CCL24
CLEC4F
COLCA1
DTNB-AS1
DUSP26
GPR25
HAVCR1
HMGB3P32
KCNT2
KLRF1
KRT86
LINC00841
LINC02086
LINC02408
LINC02458
LINC02605
MIR4432HG
NME8
OSTN-AS1
PTCRA
PTCSC1
RGPD2
SEC14L6
SPINK2
STK33
SYT1
HLA-DQB1
SCIMP
TRABD2A
MFAP4
TAGAP
PIK3CG
KLRK1-AS1
CD52
DENND2D
EBI3
PRKCQ
CEMIP
PTPN7
DCSTAMP
DPT
APCDD1L
NPFFR1
PLAC8
S1PR4
SLC27A2
TMEM25
BHLHE22
PADI2
SLC9A7
F13A1
CD40LG
NCR3
AL133410.1
CALCR
SAMD12
SLC16A7
AOAH
AC092645.1
AL357054.4
ITIH3
IL33
PTPN22
FLT3
CCL4L2
SLCO4A1-AS1
SYNDIG1
CNGA1
GPR63
IL18RAP
LINC01943
MIXL1
XAF1
AC004687.1
C2
TENT5C
TLR7
FCN1
SERPINB9
BEX5
GPR55
CARD11
CLECL1
PCED1B-AS1
TBC1D10C
CTLA4
ZDHHC2
AQP9
CLEC9A
GDF10
GPR31
GYPE
HLA-DQB1-AS1
MMP2-AS1
NAP1L2
RNF212
TRAV13-2
TRBV7-6
TSBP1-AS1
EMILIN1
MPP7
RSAD2
ZMAT1
MIAT
P2RX1
SELENOP
IL18
B3GALT2
ACOX2
ELAPOR2
ADGRD1
CIITA
ELAVL4
STK26
GCNT4
CAMP
KLHL4
PACSIN1
SIGLEC11
TMEM63C
TRBV30
CD74
LILRB4
EMB
SERPINB9P1
LYVE1
ENPP6
DERL3
FCRL6
DBH-AS1
LINC01146
NELL2
TRDC
TRG-AS1
PAK3
GIMAP5
LY75
HLA-DRA
APOC1
FNDC10
NR2F1
CORO1A
ADA2
BICDL1
LINC02576
SATB1
HDAC9
GLDN
LRRC4C
TP73
DHRS9
ISG20
PLEK
APBB1IP
TNC
CD72
MAP10
STARD4
IL6
SIRPB1
VAV1
PLBD1-AS1
ANKEF1
CLIC3
RASGRP1
PCED1B
NAALADL1
SLAMF8
CLMP
RTN1
LINC00654
GFI1
FUT7
PLCH2
ZBTB16
CDCP1
ME1
GPR65
VAV3
FMOD
EPSTI1
HSPA7
IRF8
APOL1
GRIP2
SIGLEC14
HLA-DRB5
FCGR3A
PRKAR1B-AS1
NCKAP1L
FRZB
RIPOR2
AC002074.1
AC002456.1
AC007569.1
AC008555.4
AC008957.1
AC009244.1
AC010894.4
AC011416.3
AC020659.1
AC026369.3
AC093520.1
AC099063.4
AC099524.1
AC108479.1
AC114811.2
AC244394.2
ADRB1
AL121839.2
AL132712.2
AL357143.1
AL445437.1
AL592293.1
BTNL8
BX571818.1
C4orf50
CACNA1E
CFAP91
CFHR3
CLEC17A
CR1L
CRIP3
DACT2
DIO3
DMC1
DNAH8
DPEP1
DPEP3
FA2H
FAAH2
GPR15
GREM2
HMSD
HTR1D
IDO2
IGLV1-51
IL12B
ILDR1
KIR3DL2
KLRC4-KLRK1
KSR2
LAIR2
LINC01806
LINC01882
LINC02325
LINC02341
LINC02384
LNCAROD
MIR4280HG
NCMAP
NCR1
NUP62CL
RGS6
SCN3A
SLC35F3
SLITRK4
SMIM35
TLL1
TMEM52B
TOMM20P2
TRAV1-2
TRAV27
TRAV38-2DV8
TRAV41
TRGV2
TRGV3
TRGV4
TRGV5
TRGV5P
TRGV9
UTS2
WSCD2
Z95114.3
ZNF90
ZYG11A
AP002954.1
HAR1A
LINC00996
ADD2
PDCD1LG2
GPR18
ERC2
HCG22
AL021978.1
RARRES1
PDGFRL2P
RSPO3
CPXM2
S100A4
SLC35G2
SEL1L3
TNFSF15
OSMR
CARMIL2
SULT1A1
FCGR3B
PKIB
CD53
BMP2
TSPAN5
GAPT
VCAM1
SUSD3
FGF7
XPNPEP2
WNT5A
AMIGO2
ALOX15
LIPG
ADAM28
LRRN2
ALOX15B
ADGRE1
FYB1
PRRG4
HLA-DRB1
PHEX
COL4A4
PLN
PPP1R16B
TRAV16
ZNF80
IL2RA
LINC00649
ACSL5
BIN2
CD200R1
RAC2
RASAL3
IGKV1D-17
SLC6A3
SUCNR1
AC009093.1
EHD3
CEACAM21
HMCN2
IRF1
CD180
TOX2
EMBP1
ITGB2-AS1
ADGRG2
FCGR1A
RBP1
AL583785.1
IGSF10
PLBD1
CASP1
RGS4
FCGR1B
MX1
WDFY4
BCAS1
BMX
CCDC152
HLA-DRB9
PTPRN2-AS1
SH2D1B
TRIM61
VIPR2
EBF3
CLIC2
SERPINA1
ASCL2
IL1B
SCARA3
TNFRSF18
MNDA
HLA-DPA1
LGALS2
SYT17
ZNF804A
CD244
HNRNPA1P21
OASL
TNF
CD300LF
ZC4H2
AKAP5
RAB39A
TREML2
LINC00239
C1QB
APOC1P1
DTX1
LINC01238
DPYD
FFAR4
ARNTL2
TNFSF10
DPF3
ITM2A
HS3ST3A1
CD226
IL10RA
IFITM1
ITPRIPL1
PSTPIP1
ARSJ
ADAMTSL3
KYNU
CYP1B1
AC007608.3
AC092490.1
AL356417.3
AP001148.1
BCL2L1-AS1
CXCL2
GPRC5D
ITGAD
LPAL2
ITGB7
RNASE1
BATF
KCNMA1
BHMT2
AOX1
OTOF
SLC2A5
FP565260.3
NOD2
KLKB1
PTPN6
AL121933.2
KLF8
LAMP5
MAP1LC3C
MEI1
PIK3AP1
INMT
SLC12A3
RGS18
SLA
SLC8A1
PDE7B
HLA-DPB1
SLC40A1
LINC01358
FBLN7
C1QA
ZNF826P
CPNE5
LINC01232
DOCK2
KLHL6
LINC01235
AL157871.2
CXorf21
GPR82
HLA-DMB
ICOSLG
KRT36
LINC00158
PDE6G
APOL4
CD84
IL32
AC083837.1
AL592494.2
SHD
ATP1B1
ALDH2
OAS2
FAM221A
CD163
SLFN11
LINC02432
HOPX
SYTL1
AC004585.1
RUFY4
IPCEF1
HTRA4
AC093535.2
SIRPB2
TACR1
CD80
LRG1
RAB3IP
IFIT1
TMEM119
IL27
MYBPC2
GALNT6
KCNE4
BLNK
SDK1
EOMES
PDE6B
RCSD1
TNFSF8
SHISAL2A
AL353807.5
IKZF2
MEOX1
POU2F2
ITGB2
C1QC
LCP1
NTN4
BMP6
EVI2A
IL15
EVI2B
SPOCK2
ZNF385D
MRC1
MPEG1
COLCA2
CRB2
LINC01426
MAP3K21
PRTFDC1
SIGLEC6
TNFSF14
ZNF157
AC005224.3
AC006378.1
AC009093.4
AC022182.2
AC068989.1
AC090337.2
AC093583.1
AC097634.1
AC119428.2
AC139769.1
AC243829.1
AC243829.4
AC243960.3
ACSM1
ADRA1A
AL158211.1
AL355916.2
AL512625.2
AL589993.1
AL590764.1
AP001610.2
ART4
BTG1P1
BTN1A1
C10orf88B
C2orf91
CA3
CCDC68
CNTNAP2
CSF2
DBH
DIO3OS
EDAR
ELF2P1
ERMN
FFAR3
GUCY2C
HHLA2
IL19
KIR2DL3
KIR3DL1
LILRP2
LINC00506
LINC00892
LINC00954
LINC02145
MROCKI
NEXMIF
OR52K3P
SHISA8
SLC8A3
SLCO4C1
SNTG2
TAFA1
TEX13D
TMIGD2
TSHR
VNN3
VSTM1
WNT9B
ZCCHC12
AC007728.2
MAP1B
SGSM1
CDK14
TMEM154
ZNF483
IL1R2
CSF2RB
RBP5
ZC3H12D
SLC6A12
DKK2
GPR183
LINC01480
AF131215.5
GPR141
HS3ST3B1
LINC00426
AC004847.1
MTMR8
PRDM16
IRAG2
LINC01145
IRAK3
AC005083.1
AL158211.5
NNMT
KEL
WDR86-AS1
FGD2
KCND3
BTBD8
TNFRSF10A
LRRC55
FOXF1
A2MP1
ALOX12P2
IGLV1-50
LCP2
AC018755.4
RETREG1
ARHGAP9
FBP1
PRR33
SAMD9L
AR
PLA2G7
AC016583.2
SMTNL1
CCND2
KCNK5
ACSL6
JAML
LAMP3
AL512306.2
ATP2A3
TMEM130
ATP1A4
GPA33
GPR155
TLR4
CD274
AC008875.3
C15orf48
LGI2
TLE4
AC107464.2
LILRA1
EFEMP1
IQGAP2
AC241585.1
P2RY1
AC005332.2
AL132642.1
FAM151A
FCGR1CP
GPR83
HCST
RPL7AP64
SIGLEC16
SPNS3
UBE2QL1
ARHGAP30
ABLIM1
ARHGAP25
ANKRD65
IL7
NIBAN3
CD163L1
VIPR1
ALPK2
METTL7B
ADAMTS6
ADCY5
MS4A6A
AL445645.1
CACNA1I
RRAD
NFATC2
CD40
ADAMTS4
MYO7B
SELENOM
TMEM150B
CMPK2
ANOS1
LINC00900
TGFBI
LRRK2
INPP5D
LINC01422
ZNF835
SLC1A3
OLFML3
SSPN
PID1
CYBRD1
RBM47
LY96
KLRB1
PTAFR
VNN1
WAS
FERMT3
IL18R1
ALOX5AP
ECEL1
GPR84
GPR34
PTPRO
RERG
TSPAN32
AC006460.1
AC009119.1
AC021188.1
AC068700.1
AC079015.1
AC090136.3
AC103702.2
AC254633.1
AL079338.1
AL135818.1
AL160272.1
ARRDC5
CASP12
CCDC194
CPA5
EML4-AS1
FCAR
GRIK1-AS1
H3C8
IFITM3P6
IL17REL
IL31RA
LGR6
LINC02397
LINC02495
LINC02701
NEURL3
OSMR-AS1
PTPRT
RFX3-AS1
RLN2
RNASE2
RXFP1
SPATA20P1
SPINT2
WNT16
XKR4
XXYLT1-AS2
ZG16B
NTRK3
LINC02884
SLC15A2
OTULINL
PLD4
NRIR
DOCK8
ECHDC2
TRIM22
DPP4
TDO2
BTBD11
HCLS1
SIGLEC1
KCNK13
PATL2
PDE1A
CCR5AS
CLEC5A
CX3CR1
TXLNB
GRAMD1B
NTNG2
PTGER2
MGAT3
PLA2G5
SLC38A5
IL12A
LGALS9C
LINC02798
MPZL3
SOCS1

## Sheet: Supplementary Table 2
ALOX5
NOX4
SLC38A1
IFNG
PTPN6
FLT3
IL6
TLR4
CYBB
SOCS1

## Sheet: Supplementary Table 3
ID	StromalScore	ImmuneScore	ESTIMATEScore	TumorPurity
TCGA-D3-A2J9-06A	489.123620555619	2768.49154276288	3257.6151633185	0.468532562577516
TCGA-D3-A3C8-06A	842.07999683268	3150.49338655896	3992.57338339164	0.370684266580014
TCGA-DA-A3F8-06A	285.632363993236	2494.50863775733	2780.14100175056	0.529250256623723
TCGA-FR-A7UA-06A	769.284108504579	3170.41111213633	3939.69522064091	0.377881962804556
TCGA-D3-A51F-06A	1228.50120760344	2984.40974424701	4212.91095185046	0.340456789863394
TCGA-ER-A19P-06A	763.512656096385	2858.62063362711	3622.13328972349	0.420613984288866
TCGA-HR-A2OH-06A	251.931725296989	2664.43307062207	2916.36479591906	0.512179598931841
TCGA-ER-A19W-06A	525.30606866008	2466.69496676147	2992.00103542155	0.50261251147174
TCGA-EE-A2M8-06A	1113.8237478944	2702.23990543967	3816.06365333407	0.394620914852315
TCGA-D3-A1Q7-06A	972.362540036829	2172.91835142669	3145.28089146351	0.483035677043511
TCGA-ER-A19S-06A	117.273076735797	2394.59471968607	2511.86779642187	0.562243379273059
TCGA-D3-A2J8-06A	281.073156437883	2195.53499807862	2476.6081545165	0.566515992841216
TCGA-W3-AA1W-06A	-96.5424	2725.51194994998	2628.96952182265	0.547946055760592
TCGA-EB-A5VV-06A	653.396251617955	3352.04465669689	4005.44090831485	0.368929363355316
TCGA-FR-A44A-06A	446.809980551688	2318.36474829397	2765.17472884565	0.531112951432586
TCGA-ER-A19A-06A	1760.82782220464	2627.27716074589	4388.10498295053	0.316166728140473
TCGA-DA-A1IB-06A	524.89884331619	3036.44081022593	3561.33965354212	0.428693155494756
TCGA-EE-A2GK-06A	635.410152107149	3146.32796805622	3781.73812016336	0.399245564453867
TCGA-D3-A2JH-06A	19.6545748849609	1839.60494099363	1859.25951587859	0.638764495575173
TCGA-EE-A2ME-06A	1130.42343376802	2770.23967658892	3900.66311035694	0.383180374626773
TCGA-D3-A2JB-06A	-145.429	2223.06104283693	2077.63229889331	0.613777705931896
TCGA-EB-A5SG-06A	712.538493823877	2703.36773094461	3415.90622476849	0.44788080909075
TCGA-ER-A1A1-06A	324.950984232224	2783.85223078907	3108.8032150213	0.487717133761357
TCGA-D3-A1QB-06A	-35.608	1929.20627706012	1893.59829511422	0.634878198600134
TCGA-ER-A42L-06A	710.463239882746	2111.66228460279	2822.12552448554	0.524011279557047
TCGA-BF-AAP0-06A	574.372374011561	2061.86263035711	2636.23500436867	0.547053612055687
TCGA-EE-A3JH-06A	920.467809996563	2718.71823042377	3639.18604042033	0.41834171551072
TCGA-EE-A2MR-06A	554.551324369127	2305.26351682488	2859.81484119401	0.519291315449903
TCGA-EE-A2MJ-06A	117.688369661823	1923.12910084369	2040.81747050551	0.618035058948852
TCGA-D3-A8GJ-06A	-115.379	2144.99276892905	2029.61360180404	0.619327124134589
TCGA-D3-A2JO-06A	-137.537	1796.67089663745	1659.13345632633	0.661087754560783
TCGA-D9-A6E9-06A	211.556891770421	2430.86265853451	2642.41955030493	0.546293453151171
TCGA-EE-A2A1-06A	933.378593636404	1580.40469785103	2513.78329148744	0.562010835355107
TCGA-EE-A2GE-06A	1417.39641805898	1953.03048238895	3370.42690044793	0.453839605661856
TCGA-ER-A2NG-06A	21.4915869599955	1898.16946429276	1919.66105125276	0.631917769175953
TCGA-D3-A8GD-06A	-146.867	2469.71768000026	2322.85112227231	0.584968748471667
TCGA-D3-A51H-06A	120.764162808267	2903.1760825938	3023.94024540207	0.498553907083156
TCGA-GF-A4EO-06A	263.858688789084	2500.65139716081	2764.51008594989	0.531195613175255
TCGA-FR-A8YE-06A	588.725709435742	2352.52702574664	2941.25273518238	0.509038481384527
TCGA-EE-A2MG-06A	818.57058097825	2143.06226969777	2961.63285067602	0.506461236895662
TCGA-ER-A2NH-06A	708.541840490918	2362.30146269617	3070.84330318709	0.492573968082677
TCGA-FR-A729-06A	-30.7532	1707.00913167656	1676.25598112351	0.659199851840732
TCGA-D3-A51J-06A	230.612129522817	1789.33935195641	2019.95148147922	0.620440045009438
TCGA-FS-A1Z4-06A	292.906664867385	1761.93654746243	2054.84321232982	0.616415210791711
TCGA-D3-A3CB-06A	418.533309531777	2483.17121256815	2901.70452209993	0.514026681875824
TCGA-ER-A195-06A	1037.8162569887	1449.10170611646	2486.91796310515	0.565268258895045
TCGA-3N-A9WC-06A	-52.582	1530.50428136905	1477.92224589418	0.680809526635902
TCGA-DA-A1HW-06A	-127.99	1340.04604719527	1212.05589656911	0.708868962130899
TCGA-EB-A4IS-01A	370.610460430067	1518.60325118415	1889.21371161422	0.635375324943976
TCGA-EB-A551-01A	266.281134108136	1625.25899063333	1891.54012474146	0.635111587783587
TCGA-EE-A29P-06A	354.263350786635	1894.04404593818	2248.30739672482	0.593808250342053
TCGA-EE-A2GL-06A	-227.416	1850.00452136039	1622.58841226176	0.665103170137505
TCGA-EE-A3JD-06A	339.083	2374.05026516082	2713.13334787502	0.537569984654368
TCGA-EE-A2GH-06A	959.320183205789	2109.18345959537	3068.50364280116	0.492872820409184
TCGA-ER-A19N-06A	897.577297840702	2014.71645334781	2912.29375118851	0.512692757828226
TCGA-EE-A3JE-06A	1518.36921902555	2345.63441626259	3864.00363528814	0.388145261556765
TCGA-ER-A193-06A	590.378449627382	1112.66155167972	1703.04000130711	0.65623834059576
TCGA-D3-A3MR-06A	266.242637453072	1931.59495019541	2197.83758764848	0.599752733951634
TCGA-EE-A2GU-06A	-897.72	1052.71030831729	154.989983366787	0.809358124495994
TCGA-BF-A1PX-01A	511.297890794031	1715.47573500207	2226.7736257961	0.596348566864975
TCGA-EE-A2MC-06A	580.547719966704	1830.80125540813	2411.34897537484	0.574383701228649
TCGA-D3-A8GB-06A	928.563936741672	1840.50123220679	2769.06516894846	0.530628995404292
TCGA-ER-A197-06A	361.021232645746	1609.13538663419	1970.15661927993	0.626155773517737
TCGA-D3-A3CF-06A	386.706036817821	1622.0413068423	2008.74734366012	0.621729018649586
TCGA-EE-A2A6-06A	-625.693	1124.30874136141	498.615471200673	0.778716982312317
TCGA-DA-A1HV-06A	-438.099	1417.00811350381	978.909354349032	0.732588171527965
TCGA-FS-A1ZH-06A	899.753884998749	1324.3866872269	2224.14057222565	0.596658777140071
TCGA-GN-A4U8-06A	-491.466	1481.38978641522	989.923421631747	0.731486746515921
TCGA-FS-A1ZM-06A	733.115343252838	1240.71254527004	1973.82788852288	0.625735503576445
TCGA-FS-A1Z0-06A	53.492	1067.12307605284	1120.61504197006	0.718272221358613
TCGA-FS-A4F8-06A	793.690345758418	2040.66086763062	2834.35121338904	0.522481964535934
TCGA-ER-A19G-06A	-147.963	1250.28335427574	1102.32023880581	0.720138074036749
TCGA-WE-A8K4-01A	-789.687	1101.85315392772	312.16618038024	0.795593593360028
TCGA-D3-A2JL-06A	-490.913	1306.63526419858	815.722245819607	0.748681248694844
TCGA-EE-A2MU-06A	543.034617518813	1699.34982618609	2242.3844437049	0.594507567527597
TCGA-GF-A6C9-06A	469.939967381409	2186.86648377632	2656.80645115773	0.544523380320599
TCGA-GN-A265-06A	1410.38550976789	2032.41806125241	3442.8035710203	0.444347251857435
TCGA-GN-A26C-01A	407.052450630297	1928.50268676597	2335.55513739626	0.583455273656124
TCGA-D3-A3CE-06A	306.662686452035	1102.65513794983	1409.31782440187	0.688151002629424
TCGA-WE-AAA4-06A	623.935883891683	2491.90480746038	3115.84069135206	0.486815045555009
TCGA-WE-A8K1-06A	-259.718	1186.53555537124	926.817235789816	0.737771476293344
TCGA-EE-A181-06A	-511.44	1309.10755872093	797.667730895836	0.750435510537893
TCGA-D9-A1JX-06A	-198.121	963.355043601371	765.234172555652	0.753573661038765
TCGA-EE-A29N-06A	-72.0371	1322.40306761708	1250.36595334863	0.704891313820509
TCGA-ER-A19M-06A	571.364280658633	1261.38339463981	1832.74767529844	0.641753880677498
TCGA-EB-A44Q-06A	-360.648	1448.71720168364	1088.06891639885	0.721587941862078
TCGA-D3-A3BZ-06A	1355.75188501248	1589.36956018796	2945.12144520044	0.50854959865378
TCGA-EB-A5UL-06A	-800.527	703.083877458914	-97.4433	0.830560125762637
TCGA-EE-A2GI-06A	-376.027	996.848389646963	620.821522290482	0.767338168921019
TCGA-ER-A199-06A	-147.279	1906.66351810909	1759.38490422007	0.649975220627882
TCGA-GN-A9SD-06A	235.146036337529	1750.37701254865	1985.52304888618	0.624395484744038
TCGA-EB-A85J-01A	-777.631	1408.28959921128	630.658221996921	0.766411470476321
TCGA-D9-A3Z1-06A	-97.4585	1504.29482982354	1406.8363741754	0.688415243562322
TCGA-EE-A29T-06A	92.5749042488897	1161.42377919956	1253.99868344845	0.704512976443508
TCGA-GN-A4U5-01A	-199.092	1263.71019532236	1064.61847783593	0.723966811822152
TCGA-FS-A1ZT-06A	-33.6688	899.688610066133	866.019771575003	0.743766412730083
TCGA-D3-A5GR-06A	236.332019478623	1225.42153621978	1461.7535556984	0.682546011832678
TCGA-EE-A2MH-06A	-320.455	1359.01027991938	1038.55481217989	0.726600707199955
TCGA-ER-A19H-06A	310.393	543.594548666803	853.987978848702	0.74494580179714
TCGA-BF-AAP4-01A	-310.237	805.370883904436	495.133717622913	0.77903752025372
TCGA-EE-A3AE-06A	-584.077	843.024109236998	258.946999660811	0.800301993322836
TCGA-FW-A5DY-06A	-23.945	2028.59051276083	2004.6455548124	0.622200486269607
TCGA-D9-A149-06A	-195.711	826.357328672308	630.646825779282	0.766412545019155
TCGA-EE-A3J5-06A	146.487383642024	841.874102020657	988.361485662682	0.731643059118796
TCGA-DA-A1I1-06A	440.239752861074	1088.13298215163	1528.3727350127	0.67536663741126
TCGA-YD-A9TA-06A	94.9407660533538	564.016972046546	658.958	0.763736517713026
TCGA-DA-A3F2-06A	1915.33257286236	2975.74668850755	4891.07926136991	0.245325487476691
TCGA-EE-A29M-06A	-828.462	618.492217958706	-209.97	0.83964553925469
TCGA-D3-A1Q3-06A	-377.763	795.622346271338	417.859099274691	0.786099065833168
TCGA-GN-A266-06A	1106.61692820988	1571.94623321191	2678.5631614218	0.541841962431358
TCGA-EE-A2MN-06A	-367.941	1084.15374912073	716.212414021551	0.758284383166375
TCGA-EE-A20F-06A	-298.265	664.014009508389	365.748596004819	0.790804007591794
TCGA-EB-A6R0-01A	-752.233	700.808189022376	-51.4253	0.826779201158964
TCGA-ER-A19Q-06A	565.563603659137	1427.29385228439	1992.85745594353	0.623554177187525
TCGA-WE-A8ZX-06A	-425.256	1013.00763090748	587.752020961845	0.77044184851941
TCGA-DA-A1I5-06A	650.833389644976	1684.75983188433	2335.59322152931	0.583450733504017
TCGA-EE-A2MI-06A	337.850525847482	1001.02980958485	1338.88033543233	0.695616023668338
TCGA-D3-A51E-06A	-540.474	1031.66326853844	491.189033376066	0.779400430743269
TCGA-FS-A1ZW-06A	-122.086	1213.37954524495	1091.29323872323	0.721260189445404
TCGA-D3-A2JF-06A	-3.46261	1162.27940806897	1158.81680019003	0.714359410234575
TCGA-D3-A8GS-06A	-753.578	1586.99043451338	833.412288653711	0.746957300377879
TCGA-EE-A2GJ-06A	-210.458	1087.12695121248	876.669056234822	0.74272060533369
TCGA-EE-A2A2-06A	-831.646	428.162713450491	-403.483	0.854732733737932
TCGA-EB-A6L9-06A	298.344056819878	2093.32968046473	2391.67373728461	0.576745458559928
TCGA-YG-AA3N-01A	-406.665	1433.22236523042	1026.55769274516	0.727809518593022
TCGA-D9-A3Z3-06A	242.922906941112	1035.41413042746	1278.33703736857	0.701973051905562
TCGA-FR-A728-01A	40.9103944609467	1228.1503457001	1269.06074016105	0.702942174758777
TCGA-D3-A2JC-06A	-102.354	887.512085608481	785.158133964691	0.751647911567112
TCGA-D3-A8GM-06A	-386.093	427.418866744458	41.3254914318117	0.819044159365923
TCGA-Z2-A8RT-06A	-301.641	884.322680781229	582.681267488497	0.770916151671844
TCGA-EB-A44R-06A	-204.063	195.187487391281	-8.87541	0.823249652393461
TCGA-ER-A2NF-01A	494.149984279105	747.13203028157	1241.28201456068	0.705836499896373
TCGA-FS-A1ZA-06A	-438.914	196.266210497395	-242.648	0.842241147241667
TCGA-D9-A1JW-06A	-268.17	1326.12599717253	1057.95640838853	0.724641065010529
TCGA-W3-A825-06A	217.540787712991	863.175410232445	1080.71619794544	0.722334741113724
TCGA-EE-A3AC-06A	-870.1	809.483516595509	-60.6166	0.827537392533403
TCGA-EE-A2ML-06A	-392.602	661.945191607424	269.342941825606	0.799386074401074
TCGA-D9-A3Z4-01A	-6.95451	505.62024291102	498.665732082566	0.778712353694762
TCGA-ER-A198-06A	-381.655	679.857893908678	298.202914469405	0.796833659468387
TCGA-EB-A5UM-01A	-663.357	761.465968688894	98.1089247971126	0.814233634238057
TCGA-W3-A824-06A	-636.613	1026.07192457638	389.458720762552	0.788668993437363
TCGA-D3-A8GN-06A	-136.846	1248.91359197972	1112.06711202272	0.719144654245588
TCGA-EB-A4OZ-01A	-10.7893	1711.87825404055	1701.08896626897	0.656454409786855
TCGA-D3-A2JP-06A	218.411048761641	1011.26800606743	1229.67905482907	0.707041965251066
TCGA-BF-A5EQ-01A	299.043875282929	550.407498261257	849.451373544186	0.745389889154151
TCGA-D3-A8GE-06A	985.18207424225	877.955191032346	1863.1372652746	0.638326441683417
TCGA-D3-A2JN-06A	407.634633103044	874.282362860866	1281.91699596391	0.701598694624547
TCGA-WE-AAA3-06A	556.303625319356	797.398637295856	1353.70226261521	0.69405133502641
TCGA-BF-AAP7-01A	367.723541576758	1602.03973950529	1969.76328108205	0.626200790274511
TCGA-EE-A2MK-06A	96.9865125605783	1068.22437963131	1165.21089219189	0.713702298143222
TCGA-EE-A2A0-06A	1831.8735247235	1448.31392730797	3280.18745203148	0.46560282940548
TCGA-FR-A3YN-06A	-610.435	348.288418599642	-262.147	0.843780717776624
TCGA-EE-A29X-06A	-104.063	1073.82851122432	969.765041374797	0.733501163272949
TCGA-WE-A8ZN-06A	569.63413483718	1334.05968722638	1903.69382206356	0.633732563003074
TCGA-D3-A2J6-06A	-533.936	381.369634233506	-152.567	0.835039254802666
TCGA-EE-A20B-06A	515.675254932102	482.361803201021	998.037058133123	0.730674146201841
TCGA-HR-A2OG-06A	1012.04229362567	904.567012108919	1916.60930573459	0.632264891289283
TCGA-EE-A183-06A	31.1517644241897	1463.88535122545	1495.03711564964	0.678967245709808
TCGA-GF-A6C8-06A	-368.676	435.726323792193	67.0500381016977	0.816871881666282
TCGA-QB-AA9O-06A	-653.357	924.370783333767	271.013627784516	0.799238707443568
TCGA-D3-A5GU-06A	-245.179	395.933444205657	150.754629562736	0.809723102543132
TCGA-GF-A3OT-06A	434.920456778195	667.341543563282	1102.26200034148	0.72014400538315
TCGA-WE-A8ZO-06A	-408.528	800.948203208688	392.419934461498	0.788401674864639
TCGA-ER-A19D-06A	1177.66050182994	788.500137295412	1966.16063912535	0.626613008179755
TCGA-EE-A2MP-06A	-217.454	802.483418008058	585.029696870828	0.770696539675481
TCGA-D3-A3C7-06A	-7.42124	1118.64074276402	1111.21950022734	0.719231102916893
TCGA-XV-AAZV-01A	180.851060714996	1423.41379059144	1604.26485130644	0.66710928904923
TCGA-EB-A82B-01A	-314.44	726.993844513592	412.553646838001	0.786580191032309
TCGA-FW-A3TV-06A	-234.816	161.72560431976	-73.0906	0.828563975388836
TCGA-DA-A1I2-06A	-165.045	95.0796484605312	-69.9652	0.828307022912678
TCGA-D3-A5GS-06A	190.538395917054	647.332540616055	837.87093653311	0.746521996469153
TCGA-ER-A2NB-01A	-239.771	1188.78374557963	949.013072137364	0.735568188071429
TCGA-EB-A3XD-01A	618.624226345661	1156.45266123915	1775.07688758481	0.648223015772107
TCGA-EE-A2M6-06A	-605.776	587.275586121087	-18.5001	0.824050847752793
TCGA-RP-A694-06A	-419.553	197.970998080078	-221.582	0.84057007649109
TCGA-RP-A693-06A	16.7726270706787	933.018013447832	949.790640518511	0.735490860400587
TCGA-EB-A4XL-01A	-185.333	243.780032809603	58.4467511968292	0.817599673487318
TCGA-FR-A7U9-06A	914.055029791348	1412.52179740551	2326.57682719686	0.584525102476012
TCGA-EE-A3AA-06A	-365.902	1092.43563871052	726.534069027572	0.757295783792456
TCGA-D9-A148-06A	-464.856	224.067422750965	-240.789	0.842093980422807
TCGA-FS-A4FC-06A	-194.417	-89.8233	-284.241	0.845516831750928
TCGA-FR-A3R1-01A	-564.344	163.51346907553	-400.831	0.854530614938008
TCGA-BF-AAP2-01A	-847.455	125.956860332266	-721.498	0.878023437173743
TCGA-D3-A51N-06A	-96.2971	1049.98178669702	953.684662719993	0.735103463305042
TCGA-EE-A2GT-06A	-157.719	1669.47581894358	1511.75716117341	0.677163326281293
TCGA-ER-A19K-01A	-605.671	156.409533771265	-449.262	0.858201437102129
TCGA-FS-A1ZR-06A	-31.5573	-120.796	-152.353	0.835022024142524
TCGA-EB-A85I-01A	-384.209	705.649727932219	321.440461960342	0.794768104547613
TCGA-D3-A1QA-07A	-842.579	106.208750711479	-736.371	0.879066205315733
TCGA-EE-A2MD-06A	-534.793	78.9588406766412	-455.834	0.858696261812382
TCGA-BF-A1Q0-01A	-739.772	103.00317280816	-636.769	0.872003007992476
TCGA-D3-A1Q9-06A	-307.447	194.431600916932	-113.015	0.83183099303186
TCGA-QB-A6FS-06A	94.3579984571107	1513.26199558687	1607.61999404399	0.666742318381761
TCGA-Z2-AA3V-06A	183.114601593511	2060.0294485207	2243.14405011422	0.594417906662161
TCGA-D3-A2JA-06A	935.147439605195	1188.23219042001	2123.37963002521	0.608462416148021
TCGA-WE-A8K5-06A	144.794811733048	221.634408757698	366.429220490746	0.790742853144833
TCGA-EE-A2GB-06A	-581.089	-421.909	-1003	0.897045220764948
TCGA-WE-AAA0-06A	-832.948	429.307227021998	-403.641	0.854744756383166
TCGA-D3-A2J7-06A	236.561202324938	648.869749364635	885.430951689572	0.741858786979378
TCGA-GN-A26A-06A	370.650203691787	1179.55579305869	1550.20599675047	0.672999638995411
TCGA-EE-A2GD-06A	1088.21995289659	635.680542581986	1723.90049547858	0.653924765040719
TCGA-EB-A3XB-01A	-494.762	212.635307684291	-282.126	0.845351059491468
TCGA-YG-AA3O-06A	-425.759	-102.353	-528.112	0.864085097456521
TCGA-BF-A3DJ-01A	-59.153	690.307391405831	631.154423034217	0.766364681885087
TCGA-3N-A9WD-06A	-511.568	694.400186055208	182.832121664939	0.806951070728369
TCGA-EE-A184-06A	-682.041	435.055927536883	-246.985	0.842584158900229
TCGA-EE-A2M5-06A	-509.373	694.750317749428	185.377320005617	0.80673035611841
TCGA-EE-A2MS-06A	-409.764	43.5360896452031	-366.228	0.851881430786909
TCGA-EE-A20I-06A	85.8239941300455	156.453427230086	242.277421360132	0.801766750682612
TCGA-FS-A1ZB-06A	853.351764938471	1007.45730177496	1860.80906671343	0.638589473813011
TCGA-EE-A29G-06A	11.8435495518896	313.643476557594	325.487026109483	0.794407464780535
TCGA-DA-A95W-06A	-921.442	-32.7151	-954.157	0.893853869339129
TCGA-D3-A5GO-06A	-222.681	828.526370342507	605.845330920988	0.768745977345831
TCGA-EB-A44N-01A	-97.6738	449.869682972999	352.195925656317	0.792020077494929
TCGA-EE-A2MF-06A	-704.962	162.60537258859	-542.357	0.865135651091973
TCGA-EB-A299-01A	-199.72	59.111936606952	-140.608	0.834072189940998
TCGA-EE-A3J7-06A	-1091.49	-681.706	-1773.19	0.941175923051993
TCGA-EE-A3J3-06A	474.812269779001	310.044659488298	784.856929267299	0.751677072395144
TCGA-EE-A2GC-06A	227.435975675259	1163.90821405843	1391.34418973369	0.690062885418193
TCGA-EE-A3AF-06A	-32.8354	832.041119609468	799.205720450176	0.750286277414632
TCGA-D3-A5GN-06A	130.58094809983	268.923375921779	399.504324021609	0.787761539163216
TCGA-EE-A29S-06A	135.416993151572	352.71324234062	488.130235492192	0.7796816599189
TCGA-EB-A3XF-01A	-487.121	446.552526000879	-40.5684	0.825881672021184
TCGA-D3-A51T-06A	-790.201	323.677334267758	-466.524	0.85949938717409
TCGA-EB-A44P-01A	-707.901	-304.937	-1012.84	0.897682626747844
TCGA-EE-A29H-06A	-466.662	422.123942432777	-44.5385	0.826210117289572
TCGA-W3-AA1R-06A	-1354.31	-37.4303	-1391.74	0.920789961760744
TCGA-ER-A3ES-06A	-1172.97	-1350.11	-2523.08	0.97260070731337
TCGA-FW-A3R5-06A	-111.567	244.797288405676	133.230076722572	0.811229938009823
TCGA-EE-A3JA-06A	182.974710472971	753.362460178409	936.337170651381	0.736827429803359
TCGA-EE-A2GP-06A	645.522353829017	468.436648881133	1113.95900271015	0.718951658500278
TCGA-W3-AA1Q-06A	-483.42	478.095973651155	-5.32428	0.822953629242846
TCGA-EE-A2GM-06B	-731.862	-423.025	-1154.89	0.906674717119234
TCGA-EE-A2MQ-06A	-53.7339	188.681445313314	134.947535890473	0.811082500682871
TCGA-Z2-AA3S-06A	-805.522	-154.228	-959.751	0.894221686879215
TCGA-ER-A2ND-06A	-855.845	-30.3224	-886.167	0.889334723093853
TCGA-FS-A1ZJ-06A	-731.456	-399.508	-1130.96	0.905187824174414
TCGA-EE-A2MT-06A	-1243.17	-273.339	-1516.51	0.927778590856024
TCGA-D3-A1QA-06A	-696.258	-177.696	-873.955	0.88851359311577
TCGA-EE-A2M7-06A	-16.6576	472.839284223458	456.181647035297	0.782609642257349
TCGA-EB-A3Y6-01A	71.6000106927875	-51.218	20.3819609594444	0.820804087022023
TCGA-DA-A95X-06A	-260.566	230.588491967439	-29.9774	0.825004101422173
TCGA-D3-A2JD-06A	79.2974121281652	1084.15390418982	1163.45131631799	0.713883190076401
TCGA-EB-A24D-01A	-493.813	-195.025	-688.838	0.875718795197624
TCGA-D3-A8GQ-06A	-478.189	-401.095	-879.284	0.88887224512952
TCGA-GN-A267-06A	-339.329	329.403532679407	-9.92507	0.823337109440803
TCGA-EB-A3XE-01A	-99.3468	343.793734356627	244.446967456313	0.80157638401428
TCGA-EB-A42Y-01A	-375.909	-226.493	-602.402	0.869522529294474
TCGA-D3-A3MU-06A	254.948259233652	334.542989931379	589.49124916503	0.770279067979044
TCGA-EB-A41B-01A	-1275.33	-533.363	-1808.69	0.942923678190836
TCGA-GN-A4U9-06A	-578.1	-505.769	-1083.87	0.902228135395898
TCGA-EE-A2GS-06A	-169.895	175.492871082182	5.59808572237938	0.822041736537788
TCGA-EB-A1NK-01A	-128.502	51.2768426854199	-77.2251	0.828903621121922
TCGA-EE-A3JB-06A	513.37485690072	585.161234941507	1098.53609184223	0.720523364325401
TCGA-D3-A1Q8-06A	945.904278082977	654.85102136721	1600.75529945019	0.667492975151107
TCGA-EE-A3J4-06A	-356.676	-52.7872	-409.463	0.855188038959471
TCGA-FS-A4FD-06A	122.019407024015	-411.178	-289.159	0.845902057863421
TCGA-EB-A6QY-01A	-1027.02	-465.041	-1492.06	0.926433659312607
TCGA-OD-A75X-06A	-828.101	-322.341	-1150.44	0.906399358043203
TCGA-W3-AA1V-06B	-9.9701	747.515193478773	737.545090123084	0.756239241148981
TCGA-EB-A51B-01A	-1321.26	-137.199	-1458.46	0.924565681908322
TCGA-FS-A1YW-06A	-602.749	-281.33	-884.08	0.889194581242414
TCGA-DA-A1IC-06A	-207.794	25.1130961195139	-182.681	0.83746315723439
TCGA-DA-A95V-06A	-438.848	863.152564288707	424.304486886809	0.785513924159012
TCGA-ER-A2NC-06A	829.568539999996	902.551270008849	1732.11981000884	0.653011500163886
TCGA-D3-A8GC-06A	-856.356	-48.2469	-904.603	0.89056886010777
TCGA-FR-A8YC-06A	-929.437	7.47547534923258	-921.961	0.891724927381721
TCGA-ER-A2NF-06A	-844.785	286.909347726371	-557.875	0.866275891092395
TCGA-BF-A5EO-01A	-448.751	524.765745820426	76.0148716040802	0.816112118926861
TCGA-EB-A42Z-01A	-244.223	-73.7604	-317.983	0.84815111526891
TCGA-D3-A1Q6-06A	-895.094	-81.659	-976.753	0.895336058194259
TCGA-BF-A1PZ-01A	-1005.47	-407.699	-1413.17	0.922012185379925
TCGA-FS-A1YX-06A	175.814953036466	-39.9991	135.815861557908	0.811007938611843
TCGA-XV-A9W5-01A	-252.519	-175.199	-427.718	0.856573876558861
TCGA-ER-A19E-06A	-227.13	-240.363	-467.493	0.859572057148264
TCGA-DA-A1I4-06A	863.90146423372	1161.07706629609	2024.97853052981	0.619861165410581
TCGA-ER-A3ET-06A	684.848176169115	717.490354141455	1402.33853031057	0.688893970338919
TCGA-BF-AAOU-01A	-331.102	120.321171074744	-210.781	0.839710179730766
TCGA-EB-A3XC-01A	-369.423	51.8407951428613	-317.582	0.848119930824404
TCGA-EE-A2GN-06A	-42.5525	-381.746	-424.299	0.856314763987226
TCGA-EB-A4P0-01A	-396.842	-132.164	-529.006	0.864151156968661
TCGA-EE-A3AB-06A	380.586764579265	1189.70841999901	1570.29518457828	0.670815613129924
TCGA-EB-A5VU-01A	-367.116	-414.102	-781.218	0.882185302540025
TCGA-DA-A1I0-06A	-93.2622	1008.07785062967	914.816	0.73895955962552
TCGA-XV-AAZY-01A	-95.8379	916.69161072964	820.853748168352	0.748181687513426
TCGA-WE-A8ZY-06A	-458.622	-156.84	-615.463	0.870467804024939
TCGA-W3-A828-06A	1200.36923617348	202.651036330964	1403.02027250444	0.688821428598964
TCGA-FS-A1Z7-06A	1018.73505905423	329.816302625547	1348.55136167978	0.694595466874279
TCGA-WE-A8JZ-06A	-637.545	-534.602	-1172.15	0.907740588587301
TCGA-WE-A8ZR-06A	-1038.54	-162.411	-1200.95	0.909506155344428
TCGA-EE-A2MM-06A	-562.371	-65.0772	-627.448	0.871332417748865
TCGA-FS-A1ZS-06A	316.086775291353	96.2220598329595	412.308835124313	0.786602380281678
TCGA-EE-A20H-06A	-856.554	-1083.77	-1940.33	0.949181982339961
TCGA-DA-A3F3-06A	-606.661	-347.153	-953.814	0.893831296439161
TCGA-EE-A3JI-06A	-912.556	-88.5908	-1001.15	0.896925107196709
TCGA-ER-A194-01A	112.029069158116	1022.64158401027	1134.67065316839	0.716835196598707
TCGA-ER-A19J-06A	335.075027078835	-115.849	219.225758982673	0.803784391424063
TCGA-FS-A1ZF-06A	67.0078929838952	-670.359	-603.351	0.869591337737336
TCGA-FS-A1ZP-06A	453.988133780414	463.752452033765	917.740585814179	0.738670222730159
TCGA-GN-A263-01A	213.861984059174	245.430323883523	459.292307942697	0.782325315789251
TCGA-D9-A4Z3-01A	-478.114	-171.368	-649.482	0.872914913574462
TCGA-FW-A3TU-06A	-1249.3	462.178682945007	-787.125	0.882593281900955
TCGA-GN-A8LN-01A	-544.107	-101.754	-645.861	0.872655467069721
TCGA-DA-A3F5-06A	-610.931	-245.754	-856.685	0.887347542204002
TCGA-WE-AA9Y-06A	911.305448462034	433.404457852732	1344.70990631477	0.695001012783788
TCGA-BF-A3DN-01A	146.704554573946	-532.425	-385.721	0.85337646126171
TCGA-EE-A29D-06A	-797.107	-600.811	-1397.92	0.921143168294465
TCGA-EB-A4OY-01A	-741.214	190.544955424224	-550.669	0.865746999417711
TCGA-BF-A5ES-01A	-107.262	425.969747099801	318.708183104417	0.795011453389428
TCGA-ER-A19F-06A	-651.112	-185.54	-836.652	0.885987841879218
TCGA-EB-A5UN-06A	-758.777	-24.541	-783.318	0.882330411110384
TCGA-D3-A1Q4-06A	1389.01498721475	-75.8224	1313.19255226623	0.698319972385611
TCGA-EE-A2A5-06A	-37.4281	-565.21	-602.638	0.869539623757355
TCGA-FS-A1ZN-01A	-996.683	-541.367	-1538.05	0.928953936949796
TCGA-FS-A4F5-06A	-687.244	-519.016	-1206.26	0.909829946895765
TCGA-EB-A550-01A	-601.871	-373.726	-975.597	0.895260470860067
TCGA-EB-A97M-01A	-428.714	511.763594453726	83.0491199976533	0.815514982222832
TCGA-EB-A5SE-01A	-716.746	-602.281	-1319.03	0.916574103601147
TCGA-EB-A553-01A	-271.241	401.540522734945	130.29957545306	0.811481391332628
TCGA-GN-A26D-06A	-921.343	-272.426	-1193.77	0.909067537608333
TCGA-ER-A3PL-06A	245.923256726294	-156.81	89.1131772041393	0.814999507083852
TCGA-ER-A19T-06A	-110.561	562.794605178925	452.233752412437	0.782970260173153
TCGA-EE-A29C-06A	556.748227688546	-42.7663	513.981971565686	0.777299879564809
TCGA-D3-A3CC-06A	23.2105220259996	-181.409	-158.198	0.835493810374077
TCGA-DA-A1I7-06A	415.900692947719	74.3946607247446	490.295353672464	0.779482612868531
TCGA-FS-A4F4-06A	483.248654897875	687.121430539897	1170.37008543777	0.713171636572743
TCGA-GN-A4U4-06A	-1143.33	-478.126	-1621.45	0.933416320538726
TCGA-ER-A3EV-06A	-525.223	104.871217059312	-420.352	0.856015437686812
TCGA-XV-A9W2-01A	-978.742	-405.457	-1384.2	0.920357410710427
TCGA-FR-A69P-06A	187.78743042802	-519.547	-331.759	0.84922061463448
TCGA-EB-A44O-01A	-1030.89	-575.41	-1606.3	0.932616231804453
TCGA-EB-A431-01A	-1002.09	-531.072	-1533.16	0.928687994819682
TCGA-D9-A4Z6-06A	-601.915	-643.953	-1245.87	0.912227259273092
TCGA-D3-A51K-06A	-666.414	715.47655931774	49.0621459948659	0.81839207366631
TCGA-GN-A268-06A	-1156.48	-833.841	-1990.32	0.951466240255395
TCGA-FW-A5DX-01A	-858.968	-764.529	-1623.5	0.933523933126917
TCGA-BF-AAP8-01A	-678.223	-352.74	-1030.96	0.898851839539457
TCGA-FR-A8YD-06A	-964.929	-235.513	-1200.44	0.909475246269723
TCGA-EE-A17Y-06A	-396.233	-755.058	-1151.29	0.906452018481744
TCGA-W3-AA21-06A	-1199.04	-400.184	-1599.23	0.932240790176313
TCGA-DA-A1HY-06A	-4.65848	-402.733	-407.391	0.855030374584963
TCGA-EE-A3AG-06A	-933.629	-881.891	-1815.52	0.943257166156595
TCGA-D3-A8GV-06A	-860.631	-455.312	-1315.94	0.916392995682868
TCGA-EB-A57M-01A	693.439274413033	355.821574918577	1049.26084933161	0.725520080494991
TCGA-GN-A4U3-06A	-1039.59	-480.031	-1519.62	0.927949144775216
TCGA-EB-A3HV-01A	221.582666928757	230.009777888095	451.592444816852	0.783028815183801
TCGA-WE-A8ZT-06A	-1056.89	-538.233	-1595.12	0.932022592286959
TCGA-D9-A6EC-06A	-1168.88	-466.392	-1635.27	0.934142371743826
TCGA-GN-A264-06A	166.598310476457	-253.178	-86.5797	0.829670963640995
TCGA-ER-A19B-06A	-399.476	-338.521	-737.997	0.879179997441962
TCGA-EB-A4IQ-01A	-1106.95	-538.921	-1645.87	0.934696567714413
TCGA-ER-A42K-06A	-416.149	-378.606	-794.755	0.883119279616059
TCGA-FS-A1Z3-06A	-458.053	-547.24	-1005.29	0.897194096040861
TCGA-LH-A9QB-06A	-436.393	-632.001	-1068.39	0.901246165201723
TCGA-BF-AAP1-01A	-974.369	-823.916	-1798.29	0.942414105525277
TCGA-DA-A95Z-06A	-1006.5	-295.875	-1302.37	0.91559392312055
TCGA-D9-A4Z2-01A	-156.153	-424.391	-580.544	0.86793337286853
TCGA-EE-A182-06A	187.961659008224	691.86993967242	879.831598680644	0.74240967988604
TCGA-BF-A1PV-01A	-943.375	-1055.09	-1998.46	0.951833304581613
TCGA-FS-A1YY-06A	212.758167958195	-376.297	-163.539	0.835924320082914
TCGA-D3-A2JG-06A	-741.564	-321.503	-1063.07	0.900907041248853
TCGA-EB-A5SH-06A	-586.004	99.9364028124976	-486.068	0.860962180742923
TCGA-FS-A1ZE-06A	-560.726	-947.434	-1508.16	0.927320792362671
TCGA-EE-A29B-06A	-744.354	15.2663527513612	-729.088	0.878556126451403
TCGA-D3-A8GP-06A	-1157.41	-648.166	-1805.57	0.942771357496943
TCGA-EE-A180-06A	-466.879	-390.078	-856.957	0.887365971676309
TCGA-FS-A1ZQ-06A	-650.287	-60.881	-711.168	0.877296687891345
TCGA-FS-A1ZG-06A	-1137.78	-723.895	-1861.68	0.945485256054898
TCGA-EE-A29W-06A	541.857812676023	-808.187	-266.33	0.844110082524458
TCGA-ER-A19L-06A	273.992256826666	-385.724	-111.732	0.831726380177943
TCGA-FS-A4F2-06A	-601.116	-56.9714	-658.088	0.873530518081905
TCGA-XV-AAZW-01A	-530.012	-718.528	-1248.54	0.912387872434606
TCGA-FS-A1ZZ-06A	-1136.72	-780.577	-1917.3	0.948112755436407
TCGA-D9-A4Z5-01A	-41.4433	-71.0424	-112.486	0.831787834221405
TCGA-GF-A769-01A	-948.257	-587.14	-1535.4	0.928809711017284
TCGA-EE-A29Q-06A	-964.075	-652.481	-1616.56	0.933158179397597
TCGA-D3-A8GR-06A	-936.654	-449.516	-1386.17	0.920470587127471
TCGA-ER-A42H-01A	-196.076	-616.67	-812.746	0.884355136110792
TCGA-RP-A690-06A	-987.293	-478.626	-1465.92	0.924982303378195
TCGA-D3-A1Q5-06A	-162.616	-1214.58	-1377.2	0.919954914927647
TCGA-YD-A89C-06A	-829.008	-1093.85	-1922.86	0.948372092060166
TCGA-XV-AB01-06A	153.529487997013	573.419986779193	726.949474776206	0.757255960176931
TCGA-ER-A196-01A	-450.202	-149.27	-599.472	0.869310031309386
TCGA-EE-A2GO-06A	-638.291	-652.447	-1290.74	0.91490579984294
TCGA-BF-AAP6-01A	-695.883	-464.368	-1160.25	0.907006615614551
TCGA-BF-AAOX-01A	-1190	-577.372	-1767.37	0.940886735996693
TCGA-FW-A3I3-06A	-1237.69	-797.251	-2034.94	0.953461476478378
TCGA-EE-A3AH-06A	-345.616	-648.932	-994.548	0.896496401910881
TCGA-FS-A4F9-06A	-1091.49	-452.893	-1544.39	0.929297794572964
TCGA-D3-A3MV-06A	-456.829	-464.915	-921.744	0.891710479273894
TCGA-WE-A8K6-06A	-534.526	-289.502	-824.028	0.88512700173743
TCGA-FR-A2OS-01A	-456.864	-457.343	-914.207	0.891209220412927
TCGA-D3-A8GI-06A	270.213025537479	3.20557907248252	273.418604609961	0.799026486159996
TCGA-FS-A1ZD-06A	-14.1311	-341.777	-355.908	0.851087070074712
TCGA-D3-A5GL-06A	-859.473	-547.211	-1406.68	0.921643167018361
TCGA-EB-A3Y7-01A	-836.555	-318.77	-1155.33	0.906701890003124
TCGA-DA-A1IA-06A	-1226.41	-411.409	-1637.82	0.934275567016978
TCGA-EB-A5KH-06A	-564.25	-539.297	-1103.55	0.903470100625095
TCGA-BF-A5EP-01A	-632.966	-684.292	-1317.26	0.916470227620163
TCGA-EB-A24C-01A	-346.921	-642.558	-989.479	0.896166499441414
TCGA-EE-A29R-06A	-300.825	-746.076	-1046.9	0.899874645998271
TCGA-D9-A6EA-06A	-1182.04	-424.33	-1606.37	0.932619521299368
TCGA-D3-A2JE-06A	-1068.74	-1070.96	-2139.71	0.957985268244244
TCGA-DA-A95Y-06A	-1095.36	-383.006	-1478.36	0.925674811128356
TCGA-D9-A1X3-06A	-726.895	-1006.78	-1733.67	0.939199754847868
TCGA-BF-A9VF-01A	-1265.27	-747.182	-2012.45	0.952460739333822
TCGA-EB-A5FP-01A	-1180.75	-834.309	-2015.06	0.952577478286656
TCGA-DA-A1I8-06A	-381.923	98.7245389707538	-283.198	0.845435124792557
TCGA-FS-A1ZC-06A	-591.121	-973.84	-1564.96	0.930409013453008
TCGA-FR-A7U8-06A	-1020.13	-780.069	-1800.2	0.942507968442232
TCGA-EB-A6QZ-01A	-825.763	-585.975	-1411.74	0.921930834892888
TCGA-GF-A2C7-01A	-651.056	-953.665	-1604.72	0.932532335280938
TCGA-ER-A19C-06A	-96.1261	-277.991	-374.117	0.852487340353697
TCGA-FS-A4F0-06A	-1345.18	-803.676	-2148.86	0.958369721267412
TCGA-D3-A1Q1-06A	-753.806	-970.518	-1724.32	0.938727646032192
TCGA-W3-AA1O-06A	-624.072	-554.974	-1179.05	0.908164931172421
TCGA-D3-A3C6-06A	-246.442	-709.464	-955.906	0.893968943289601
TCGA-EE-A29E-06A	-1105.23	-476.301	-1581.54	0.931298024162692
TCGA-YG-AA3P-06A	-1138.24	-818.555	-1956.79	0.949939834860056
TCGA-IH-A3EA-01A	-1005.65	137.984048370475	-867.665	0.888089565436202
TCGA-BF-A3DM-01A	-811.66	-824.157	-1635.82	0.934170776501721
TCGA-FS-A1ZK-06A	-845.265	-1142.52	-1987.78	0.951351441879194
TCGA-EE-A17Z-06A	-914.2	-1106.84	-2021.04	0.952844163837256
TCGA-WE-A8ZQ-06A	-568.863	-1162.86	-1731.73	0.939101617671857
TCGA-EE-A29V-06A	-630.165	-638.881	-1269.05	0.913615824055424
TCGA-GN-A8LL-06A	-860.19	-461.583	-1321.77	0.916735230396645
TCGA-GN-A4U7-06A	-1255.47	-901.929	-2157.39	0.958726685639815
TCGA-WE-A8ZM-06A	-207.184	-1115.9	-1323.09	0.916812342822325
TCGA-D3-A3ML-06A	-1336.3	-1171.57	-2507.87	0.972079347164628
TCGA-EE-A3J8-06A	-1191.07	-1172.77	-2363.84	0.966901612470479
TCGA-EE-A17X-06A	-959.12	-222.576	-1181.7	0.90832772075572
TCGA-EE-A29L-06A	-1568.31	-1060.21	-2628.52	0.976082381436855
TCGA-EB-A82C-01A	-897.439	-873.929	-1771.37	0.94108530038137
TCGA-BF-A3DL-01A	-268.341	-295.305	-563.647	0.866698809400899
TCGA-FS-A4FB-06A	-562.506	-869.292	-1431.8	0.923067420292894
TCGA-D3-A5GT-01A	-1144.76	-871.675	-2016.43	0.952638654503616
TCGA-D3-A8GK-06A	-1462.14	-1019.77	-2481.91	0.971178008029706
TCGA-D9-A6EG-06A	-429.296	-709.532	-1138.83	0.905677863838244
TCGA-EB-A5SF-01A	-161.657	-147.699	-309.356	0.847479516671262
TCGA-GN-A8LK-06A	-1621.88	-1132.11	-2753.99	0.979920571803252
TCGA-EE-A20C-06A	-1407	-536.812	-1943.82	0.949343123461364
TCGA-FS-A1ZY-06A	-722.767	-1055.76	-1778.52	0.941439917119486
TCGA-DA-A960-01A	-1290.92	-551.839	-1842.76	0.944577570886316
TCGA-BF-A5ER-01A	-621.905	-396.137	-1018.04	0.898018973542946
TCGA-EE-A3AD-06A	-1309.94	-771.318	-2081.26	0.955489348368974
TCGA-D3-A3MO-06A	-522.213	-702.32	-1224.53	0.910939711262074
TCGA-FS-A1ZU-06A	-401.131	-701.119	-1102.25	0.903388484311233
TCGA-BF-A1PU-01A	-473.841	-1099.54	-1573.38	0.930861420393753
TCGA-D3-A2JK-06A	71.7602561431722	437.056663131627	508.816919274799	0.777776643662067
TCGA-EE-A29A-06A	111.562713820763	-986.942	-875.379	0.888609523977572
TCGA-3N-A9WB-06A	-1227.01	-898.835	-2125.85	0.957399783584603
TCGA-D3-A8GL-06A	-1113.65	-1217.19	-2330.84	0.965654147186536
TCGA-ER-A2NE-06A	-1383.12	-806.61	-2189.73	0.960065398809047
TCGA-EE-A2GR-06A	-891.785	-1010.03	-1901.82	0.947387775639351
TCGA-GN-A262-06A	-1366.4	-1249.99	-2616.39	0.975693630380414
TCGA-ER-A19T-01A	-626.903	-1289.05	-1915.95	0.948049947010686
TCGA-EE-A185-06A	-1399.94	-1166.83	-2566.77	0.974071867678541
TCGA-D3-A51R-06A	-737.383	-1705.41	-2442.79	0.969793467719465

## Sheet: Supplementary Table 4
id	Bcellsnaive	Bcellsmemory	Plasmacells	TcellsCD8	TcellsCD4naive	TcellsCD4memoryresting	TcellsCD4memoryactivated	Tcellsfollicularhelper	Tcellsregulatory(Tregs)	Tcellsgammadelta	NKcellsresting	NKcellsactivated	Monocytes	MacrophagesM0	MacrophagesM1	MacrophagesM2	Dendriticcellsresting	Dendriticcellsactivated	Mastcellsresting	Mastcellsactivated	Eosinophils	Neutrophils
TCGA-3N-A9WB-06A	0	0.0331246364676238	0	0.0680867280537082	0	0.243769024127786	0	0.058494442524916	0.00597315216360001	0	0	0	0.0588293156379106	0.306387564532083	0.0267267275677172	0.0226443314097004	0.00476720837193464	0	0.150623485679084	0	0.0205733834639356	0
TCGA-3N-A9WC-06A	0.0677400363972062	0	0.00907373545220499	0.299568058542031	0	0.0980528884858731	0.0200837150715047	0.0720970733903518	0.0774375614989451	0	0.0265950320082927	0.0194855851367457	0.0244979244350715	0.0272493665299672	0.160720809360494	0.0888169444822797	0	0	0.00858126920903235	0	0	0
TCGA-3N-A9WD-06A	0.172359933594647	0	0	0.112791923749649	0	0.155819701687281	0	0.0586793042487997	0.0492418679152694	0	0.00130015960855894	0.0292403230073563	0	0.239679691844732	0.0899499509123798	0.0805511536199132	0	0	0.0103859898114128	0	0	0
TCGA-BF-A1PU-01A	0.0632593855099985	0	0	0.00995505090482887	0	0.13520357373571	0	0.127367059939071	0	0	0.08495855215539	0.00330647982006922	0.0118145741828857	0.129036119284457	0.0656596161258834	0.29747806874628	0	0	0.0719615195954264	0	0	0
TCGA-BF-A1PV-01A	0.113783156044404	0	0.0471980512527946	0	0	0.205224812257917	0.0231754631474684	0.051701821616432	0.00869698502313139	0	0.0468279265568294	0	0.0015541437823119	0.139397471381729	0.0132409178543401	0.271435695301685	0	0.0465415102425493	0.000682308777593276	0.00991995769078082	0	0.0206197790700336
TCGA-BF-A1PX-01A	0.118542787233278	0	0.0122671063719754	0.296631454181781	0	0.0297454517475561	0.0217512185162936	0.0275347205953134	0.0746342706326708	0	0.0135665316945333	0.0654353658796325	0.0168668649037395	0.0577260967354901	0.0456446578337797	0.147055530598604	0.00324972566901808	0	0.0693482174063347	0	0	0
TCGA-BF-A1PZ-01A	0.0606411234523261	0	0.00540160816384734	0.178124403993852	0	0.126344601223652	0.081800159115006	0.0741929415821808	0.0420499281899102	0	0.0851943730554403	0.00231439218803284	0.0471328902557702	0.0165289439509007	0.0899085269104649	0.145691829725174	0	0.0181857078512199	0.0264885703422226	0	0	0
TCGA-BF-A1Q0-01A	0.0383897816117106	0	0.00542999221136824	0.120047216634271	0	0.170064055554185	0	0.0520312789935158	0.0403615649779118	0	0.0111173531682302	0.0494955068077839	0.0361173018535987	0.0515963439406207	0.145273135546882	0.229994087318479	0.00615792328916887	0	0.0439244580922743	0	0	0
TCGA-BF-A3DJ-01A	0.0355557416858534	0	0.0149637954332443	0.0569278174181241	0	0.110311347910931	0.025343485733307	0.0231438602715829	0.0183437420725779	0	0.0293138044546645	0	0.114352354667127	0.0989358240597362	0.0699952116075541	0.354820387032597	0	0	0.0461033447064406	0	0	0.00188928294626025
TCGA-BF-A3DL-01A	3.16414317610516e-05	0	0	0.124987731479741	0	0.12083370262431	0	0.0619297445359912	0.0910888478316363	0	0.0488448079709835	0.00278948291826213	0.0681398878448011	0.202464283521613	0.0337276855977252	0.210803151719504	0	0.0167311264334205	0	0.0115660041242283	0.00606190196602221	0
TCGA-BF-A3DM-01A	0.00444554183935928	0	0	0	0.013354826411566	0.199672438062936	0	0.0241367823164706	9.32184352333472e-05	0	0.112193036740553	0	0.10874237164615	0.217134787093671	0.0203452413843884	0.0536955853074889	0	0	0.211425895038748	0	0.0347602757234357	0
TCGA-BF-A3DN-01A	0	0.0922846490577243	0	0	0	0.347409089863295	0	0.0492361499107542	0	0	0.0184352036369202	0.0220973388427161	0.106201316948921	0.136290163041825	0.0132619433883708	0.0203914879428641	0.00878997405655283	0.0139653600816236	0.160213379015993	0	0.0114239442124398	0
TCGA-BF-A5EO-01A	0.0238389438757652	0	0.00518395182039608	0.241198276539286	0	0.0392148066254596	0	0.0721276517634993	0.137190373997094	0	0.0967044618204788	0	0.112593079221444	0.105976219519213	0.00612195002052719	0.117284444012787	0	0.0188533502856065	0	0.0237124904984428	0	0
TCGA-BF-A5EP-01A	0.0484194328986275	0	0	0.13852820765994	0	0.0980619576956303	0.0189712892947562	0.0348126392066058	0.04092404076787	0	0.0599557989114903	0	0.00661765442017739	0.131172261977906	0.00869889136850379	0.366452705248086	0	0.0473851205504066	0	0	0	0
TCGA-BF-A5EQ-01A	0.148752872991394	0	0	0.151807365070205	0	0.0740135698938939	0.0325501276270389	0.0978071073798589	0.0268096354304839	0	0.0536814106167046	0	0.0197025979663079	0.114412632266194	0.0805545182311937	0.185202751112726	0	0	0.0147054114139993	0	0	0
TCGA-BF-A5ER-01A	0	0	0.0072716904066403	0.0227431593974501	0	0.150485027798699	0.0328868664942428	0	0.0430491365128663	0	0.0696299872641001	0	0.0663180519359555	0.364592424580701	0.0200986854115442	0.210445089078269	0	0.00215916751186962	0.0103207136076622	0	0	0
TCGA-BF-A5ES-01A	0.0084643862663107	0.00289501826513226	0	0.0997494473476459	0	0.150282649697071	0.0125563298592122	0	0.0899996824560884	0	0	0	0	0.190935682478873	0.100240580673698	0.245243010494441	0	0	0.0957338909674868	0	0.00389932149404074	0
TCGA-BF-A9VF-01A	0	0	0.000985236439472453	0.0574828999155712	0	0.0139672219880594	0	0.108192395058691	0	0	0	0.0286508003221966	0.0129266088265335	0.373864298953993	0.00169188630999021	0.0374170160719355	0.0113009114930602	0	0.284298595443708	0	0.0692221291767893	0
TCGA-BF-AAOU-01A	0.0146200750928527	0	0.137303416884909	0.0897441985877381	0	0.14396610107804	0.0100098944783243	0.0586569784847388	0	0	0.0509712396398862	0	0.0235644914829603	0.0775283065826203	0.0257641993885964	0.296256538115993	0	0.0273449291255061	0.0270470243327757	0	0	0.0172226067250594
TCGA-BF-AAOX-01A	0	0.202480050540686	0	0.193819186683474	0	0.164995386524833	0	0	0.025359949252459	0	0	0	0	0.303319206874623	0.0343883904738956	0.0131505254920286	0.00384798702919233	0.0189962960722602	0.0222006424945351	0	0	0.0174423785620128
TCGA-BF-AAP0-06A	0.1965235643154	0	0	0.243909678914665	0	0.0779437121569778	0.0156903401154577	0.0728306017497021	0.0763390373056487	0	0.0501356334722043	0.00204425097534003	0.0186018588142969	0.0261982611589306	0.110550047662889	0.0948729110719279	0	0	0.0143601022865605	0	0	0
TCGA-BF-AAP1-01A	0.00917626977899322	0.00690892497329409	0	0.0299611718987067	0	0.0434427415335876	0	0.0556885110962188	0	0	0	0.0282130755100629	0.158216239089846	0.108533540777435	0.0116727091131386	0.247762863243247	0.00878965665907589	0	0.258660858073634	0	0.0329734382527604	0
TCGA-BF-AAP2-01A	0.0123772260670325	0.0106339278263856	0.00761728585043848	0.149756273005846	0	0.147299682977388	0	0	0.0256776892643694	0	0	0.0305216997377515	0.00674096486147655	0.160710835306627	0.0759343253225116	0.191853683744838	0.0176846934664095	0	0.118210694930751	0	0.0449810176381748	0
TCGA-BF-AAP4-01A	0	0.00135475745816623	0.000916246518478603	0.317696195953948	0	0	0.0952392809480544	0.0813686181503884	0.0429922304369565	0	0.116081725828739	0.0306571393053968	0.0262485653068333	0.0446597835672335	0.0573598721666658	0.1501283851474	0.000205196916896393	0.0114119584705625	0.023680043824281	0	0	0
TCGA-BF-AAP6-01A	0.000666171834840714	0	0	0.0150064199339233	0	0.188520429471389	0.0235506962281922	0.0102338728737105	0.0315775711654051	0	0.0268804726020497	0	0.0175679712369395	0.375949489655928	0.0145937444598997	0.262051649668955	0.00150931247320824	0.0238639500111878	0.00802824838437209	0	0	0
TCGA-BF-AAP7-01A	0.0219862967930262	0	0	0.297753607017066	0	0.0172229144167334	0.0912107490931893	0.0131224561324707	0.021735175185058	0	0.0753596096255142	0.0489935592311291	0.0570120114300489	0.0544925827802576	0.0949865122040804	0.113387965730213	0.0264175021847691	0	0.0663190581764447	0	0	0
TCGA-BF-AAP8-01A	0.0138510129119426	0.00211462689050943	0	0.0190016298233351	0	0.0443638470074591	0	0.0438498915990139	0.00232085949945597	0	0	0.0388071897366187	0.0923216472498617	0.0805788133833211	0.0130717880501005	0.371045604850605	0.00555058854312004	0	0.189777906416593	0	0.0833445940380633	0
TCGA-D3-A1Q1-06A	0.00604281193470825	0	0	0.0215388002361955	0	0.220589916298392	0	0.0515345921492057	0.0386941516348606	0	0.0413924797967101	0.00539897816891319	0.0702378926944613	0.122175653362799	0.00610849105026501	0.268185097166488	0	0.0806354870446913	0.063182332295884	0	0.00428331616642602	0
TCGA-D3-A1Q3-06A	0.243261860729087	0	0	0.0314057499316071	0.0305361250282389	0.17903601060822	0.0542810598435429	0	0.0716727745306885	0	0.0213450794895092	0	0.0373728548658164	0.101575531219491	0.0927112127104607	0.0941943926142944	0	0	0.0410934387035983	0	0.00151390972544516	0
TCGA-D3-A1Q4-06A	0.224595050921148	0	0.0443722323534517	0	0	0.115602715225582	0	0.00202427273513353	0.0199698840360425	0	0.0120103555115013	0.0028906019280332	0	0.310145283634975	0.0538503328305156	0.16180805318372	0	0	0.0527312176398966	0	0	0
TCGA-D3-A1Q5-06A	0.155966301424859	0	0.0556013432592761	0.0428985767582828	0	0.072379578579848	0	0	0.115094083145707	0	0.064117998082928	0	0	0.40262419511707	0.0234823158997325	0.0529009961847254	0	0	0.0149346115475719	0	0	0
TCGA-D3-A1Q6-06A	0.0301605326989692	0	0.00313102538080153	0.0176771651901426	0	0.347295752112003	0.0297046872595877	0.00387068519375654	0.00847511924509199	0	0.0789586135835605	0	0.0403207232011151	0.123344152960151	0.0430143079669296	0.175388225618966	0	0.0288517579239444	0	0.0224593731621603	0	0.0473478785028197
TCGA-D3-A1Q7-06A	0.0789036213580297	0	0.0137030669137434	0.0997909894749031	0	0.141892904905027	0.0599549232105905	0.0430144976000655	0.0362358330802929	0	0.0538732558577753	0	0.0125283278137644	0.136532798419088	0.145668708943565	0.150286269558207	0	0	0.0276148028649478	0	0	0
TCGA-D3-A1Q8-06A	0.128055178393477	0	0.0369393538601821	0.0366739282050092	0	0.147095908543712	0.00749972181481273	0	0.0110871775975754	0	0.0275418180760752	0	0.0693449298415474	0	0.0130532392748936	0.473625617610006	0	0	0.0490831267827095	0	0	0
TCGA-D3-A1Q9-06A	0.0514099029088746	0	0.0248843448394697	0.142543292839363	0	0.173355305451851	0.0210452417900424	0.0524551432555996	0.05634643678877	0	0.0712954562360632	0	0.00666428448098796	0.188403593136409	0.0665144634115471	0.145082534861022	0	0	0	0	0	0
TCGA-D3-A1QA-06A	0.0384191998049634	0	0.0038691487647206	0.122857666025504	0	0.15133541710596	0	0.0798776974948572	0.0376662535020691	0	0.0165857075585446	0.0408014711218121	0	0.127844464868991	0.0900525063918412	0.249359399719834	0	0	0.0413310676409027	0	0	0
TCGA-D3-A1QA-07A	0.07858807274325	0	0	0.190298427803692	0	0.0978532111632939	0.0149623157974995	0.0623385847773125	0.0389634054220606	0	0.0473911480884838	0.00916664962087703	0.0245516201418814	0.140151140562427	0.0860929492838862	0.187418472618627	0.00838886286262782	0	0.0138351391140816	0	0	0
TCGA-D3-A1QB-06A	0.0892803364862538	0	0.00427187862185866	0.383005943485117	0	0	0.0213314827512095	0.101120399160299	0.103521922247519	0	0.0129919047657722	0.0592309212305162	0.0325013794431258	0.0286240373635638	0.0776086389209288	0.0579818933581868	0.00533182549652027	0	0.0167954196201803	0	0.00640201704894906	0
TCGA-D3-A2J6-06A	0	0	9.0946415580764e-06	0.365955977990526	0	0	0.125058887330469	0.12986416742434	0.0143021605740073	0	0.0278395266657169	0.0367205502603304	0.0146382388960375	0.117168785144631	0.0836426731253672	0.0765523426428703	0	0	0.00824759530414605	0	0	0
TCGA-D3-A2J7-06A	0.0518612452111649	0	0.00312686103779865	0.100239562908425	0	0.165239457238094	0.0236660767857731	0.075679649520394	0.0592268441162872	0	0.03650744995993	0	0.0275351551900264	0.285494923261659	0.0772140392422443	0.0682209667609136	0	0	0.0259877687672903	0	0	0
TCGA-D3-A2J8-06A	0.0419754804139936	0	0	0.19859214843812	0	0.10459766485055	0.110867742251862	0.00942121655786084	0.00953012075561551	0	0.123970170790662	0	0.0177537449982166	0.043490520421751	0.145641750588825	0.171224759351961	0	0	0.0229346805805826	0	0	0
TCGA-D3-A2J9-06A	0.103714421977539	0	0	0.294592051961653	0	0.0563374357623838	0	0.0680962893981275	0.0847183758236195	0	0.0468172744156651	0	0.000157442223622204	0.131377565669954	0.107259878330754	0.0894339800865843	0	0	0.0174952843500982	0	0	0
TCGA-D3-A2JA-06A	0.00452156340540312	0.00264059951529624	0.0014769390030019	0	0	0.139746414336174	0.0055021365908344	0.00983917585711238	0.00713523877840057	0.00798786487412284	0	0.0120622765690251	0	0.383962054499993	0.063820389015487	0.321172006807963	0	0	0.040133340747186	0	0	0
TCGA-D3-A2JB-06A	0.177548390066771	0.134964990229233	0.0309869076890979	0.130697595082496	0	0.206802631332434	0.00675432315807376	0.0557782061376003	0	0	0.0619264837113261	0	0.0149317220737574	0.0582212531664719	0.0581425544287257	0.0607159734226097	0	0	0.00252896950140373	0	0	0
TCGA-D3-A2JC-06A	0.0466646323535249	0	0.0101455737234444	0.200420774345111	0	0.125972766540215	0.016300273417509	0.0514746844958609	0.0903473375278065	0	0.0433540401530549	0	0.0793644910033802	0.107641873241818	0.0921437296101163	0.123440032803975	0	0.0100709158897486	0.00265887489443498	0	0	0
TCGA-D3-A2JD-06A	0.402935592289946	0	0.113353631210504	0.100340661807982	0.0146566146980282	0.0215609217231477	0	0.0733101662246207	0.0446022211844831	0	0.0514443361341992	0	0.019341064651772	0.065926793892155	0.0101907299928764	0.0780979004690021	0	0.00423936572128393	0	0	0	0
TCGA-D3-A2JE-06A	0.271424861047217	0	0.0240909879558292	0	0	0.0893520938188208	0	0.106033373312127	0.00284471057717952	0	0.0147950737033798	0.00888898146244515	0	0.276496432869589	0.103917506338304	0.0928007205653829	0	0	0.00935525834972632	0	0	0
TCGA-D3-A2JF-06A	0.0763785277288618	0.0283241189175595	0.0352414617710787	0.177998266899728	0	0.0770774184469294	0	0.0876301440405923	0.0720334046355694	0	0.0174482357778297	0.036087507525258	0.0206131958703038	0.0884660325101307	0.124373031821482	0.128054974381956	0	0	0.0302736796727218	0	0	0
TCGA-D3-A2JG-06A	0.0170404220900841	0	0.0291240487224704	0.115802671255545	0	0.189947352208845	0	0.0617579683785714	0.0059313619193044	0	0	0.0159990131557679	0.0676217243860966	0.0658820043828109	0.0727890595562121	0.298621336646523	0	0.00244663465358026	0.0570364026441887	0	0	0
TCGA-D3-A2JH-06A	0.0585438124619314	0	0.00760287746831324	0.358893421559852	0	0.00856034546573273	0.0579381594205218	0.0664109856341917	0.107984975672369	0	0.0334268731830807	0.0375690434427748	0.0447823202998832	0	0.0940934945292155	0.108292917733348	0.00370409720482346	0	0.0121966759239631	0	0	0
TCGA-D3-A2JK-06A	0.119119416417047	0	0.0212177684340837	0.0215965753856011	0	0.0724954217121185	0	0.0121513781654076	0.0710787047378213	0	0.00408666424751275	0.0302953833310191	0	0.503820209846227	0.0153784035128231	0.0930743726456556	0	0	0.0356857015646832	0	0	0
TCGA-D3-A2JL-06A	0.0324228656097639	0	0	0.286597235565388	0	0.00114673307475285	0	0.111700704394836	0.122653074327915	0	0	0.0244394680111858	0.0208534971099353	0.222572068741525	0.0788939723589406	0.0758787764116768	0	0	0.0228416043940816	0	0	0
TCGA-D3-A2JN-06A	0.018055928492364	0.0993120136887496	0.00453734128814949	0.252249340855027	0	0.02046230335976	0.0643619093119844	0.0320593180480227	0.090634398036557	0	0.0822141297952767	0	0.0184440564928809	0.131824005515904	0.0948189861513863	0.0753151393263903	0.000567155443933948	0	0.015143974193614	0	0	0
TCGA-D3-A2JO-06A	0.025641049153317	0	0.0362550586742592	0.18804977225666	0	0.143753656608865	0.074258135683471	0.0641497380982073	0.00417341291443945	0	0.085393095145106	0	0.0219609142894843	0.124478792605954	0.0868030963807096	0.110239037721542	0.00811390409759665	0	0.0267303363703891	0	0	0
TCGA-D3-A2JP-06A	0.0842913690155169	0	0.0203949714399913	0.249378566750666	0	0.148740076517069	0.050733115000792	0.0375389301490533	0.0725643373677652	0	0.0255843905004371	0.00248838596190248	0.0457937175028267	0	0.102968395327262	0.142929707642519	0	0	0.0165940368241991	0	0	0
TCGA-D3-A3BZ-06A	0.136375261518272	0	0.018621961029794	0.193511921121929	0	0.104884783186601	0.0407123538531368	0.0295305571565179	0.050103438043041	0	0.0397598892012844	0.0130421303099805	0.0217910899165331	0.1236233001078	0.0900742413250271	0.0943847659109048	0	0	0.0435843073191777	0	0	0
TCGA-D3-A3C6-06A	0	0.0226594127060963	0.00855755115264269	0	0	0.0862891104129856	0.0135115246252955	0.000479190390481221	0	0	0.0353055686146858	0	0	0.461417868721246	0.06526973879288	0.285123069467764	0	0	0.0213869651159222	0	0	0
TCGA-D3-A3C7-06A	0.0128501651495465	0	0.00125259933188168	0.146829587090166	0	0.0522995490273339	0.0280306379395095	0.0107529042679027	0.0231337152672261	0	0.0344563395691774	0	0.0327025731468451	0.398174666967807	0.040141347103881	0.216189193876141	0.00318672126258182	0	0	0	0	0
TCGA-D3-A3C8-06A	0.00631960009935219	0	0.00673616467964181	0.352661625239335	0	0.0675160447988139	0.0665731721254149	0.0892079634528358	0.0932319794624643	0	0.0370090478479128	0.0416046640844922	0.023536900727104	0	0.0982581251342277	0.0779424549741774	0.00804627271212589	0	0.0313559846621027	0	0	0
TCGA-D3-A3CB-06A	0.106180857680854	0	0.0437876936645316	0.143883613384795	0	0.113544198429177	0.0143679269216899	0.00557842620744268	0.0696702193624976	0	0.0100694059973947	0	0.00939256730515643	0.295572381148167	0.0595303796307397	0.0897767012487802	2.3552291912257e-05	0	0.0386220767268614	0	0	0
TCGA-D3-A3CC-06A	0.152692596411986	0	0.0164109451122303	0.00402837431913991	0	0.161681004917869	0	0.0188136857902075	0.032959958463284	0	0	0.00847243788962604	0.091719813073103	0	0.0304622899948743	0.437496302038838	0	0	0.0452625919888426	0	0	0
TCGA-D3-A3CE-06A	0.0535894959737288	0	0.10275154084986	0.224930350906802	0	0.0858305580177639	0.0142801653981706	0.0831611121847764	0.0359347922691774	0	0.0445921571993145	0.00303814584981658	0.0627632632028263	0	0.0788457350011092	0.202711242080725	0.0027238664158906	0	0.00484757465003763	0	0	0
TCGA-D3-A3CF-06A	0.217854968257872	0.0233672687876294	0	0.089267647516642	0	0.188829080968245	0.0206587979319287	0.0128950865766256	0.0452949535331138	0	0	0.0140486074130049	0.0497768387100705	0.108376380523151	0.105178884613466	0.0998020502420774	0.00357570732595099	0	0.0210737276002231	0	0	0
TCGA-D3-A3ML-06A	0.0683531110065844	0	0.0409257899782871	0.00241694304479019	0	0.174368343377415	0.0098111025961221	0.0453836919609251	0.00891374484106992	0	0	0.0450516304722752	0.00326871497336632	0.08040205139524	0.0627548068279579	0.294672838269035	0	0	0.163522413166813	0	0.000154818090119511	0
TCGA-D3-A3MO-06A	0	0	0	0	0	0.0484976548651675	0	0.0237287176818274	0.0294394776291436	0	0.00313172600968646	0.0146008410913639	0	0.855796816471534	0.00284203765972395	0	0	0	0.0219627285915526	0	0	0
TCGA-D3-A3MR-06A	0.0386356664945148	0.0208923102211075	0.0270604150185247	0.24727623443307	0	0	0.0269375941733803	0.0958241656034002	0.0687581981389341	0	0.0927193897428928	0	0.0160727459304679	0.182977652165256	0.115994753878281	0.0574505575415586	0	0	0.00940031665861255	0	0	0
TCGA-D3-A3MU-06A	0.122147052914663	0	0.0089962345135261	0.0745508250786397	0	0.0886282054643053	0	0.0550728600546089	0.0688659136120852	0	0.0285162769906629	0	0.0222894136584769	0.370094984260525	0.0800999497207666	0.0646857583745367	0	0	0.0160525253572042	0	0	0
TCGA-D3-A3MV-06A	0.0631187660706816	0	0	0.0548661733735596	0	0.114892886521822	0	0.00105131159951516	0.00249904530960863	0	0.0160671997727874	0	0.0448346603394881	0.360123966550472	0.0137291493153112	0.31405330926311	0	0	0.0114330449713565	0	0.00333048691228832	0
TCGA-D3-A51E-06A	0.0234504256847639	0	0.095963116620647	0.138578337540641	0	0.165677490457593	0.0218520616864228	0.118173464148398	0.00348437035312038	0	0.0683691456088503	0	0.0311151804315668	0.0745841016979329	0.128779284008455	0.125032537481971	0	0	0.00482272153631332	0	0	0.000117762743324635
TCGA-D3-A51F-06A	0.0297910717769269	0	0.00668477160168198	0.359404599518255	0	0.0991139	0.019906270951348	0.0765830790425724	0.0560203519988005	0	0.0142546152991455	0.0599987447706204	0.0373150944536598	0.00061071310499512	0.0685489540787927	0.11350937438802	0.0091035330978217	0	0.0468620971317912	0	0	0.00229279709856781
TCGA-D3-A51H-06A	0.518573364305138	0.0216916052623212	0.0506167622739175	0.047880131575902	0.0219712636331135	0.107868349872052	0.016508954896815	0	0.0214810228868946	0	0.0638638272094673	0	0.014590228857613	0.0659119245455108	0.0291244451420123	0.0163918337435757	0	0	0	0.00352628579566713	0	0
TCGA-D3-A51J-06A	0.0677656720752698	0	0.0127151801363112	0.286642954231968	0	0.0564666230838314	0	0.0791164943354715	0.085962535806623	0	0.0441713318410183	0.0110190992537056	0.0492892686552357	0.0849915046207941	0.065263231682226	0.140749073319292	0	0	0.0158470309582533	0	0	0
TCGA-D3-A51K-06A	0.0832397736558809	0	0.104961692695234	0.270326100741925	0	0	0	0.121829125165274	0.0648812263133027	0	0.0538710220097568	0.0366551477411946	0.0315446562448545	0.00283076836604813	0.0499893623661061	0.159329831314593	0	0	0.0205412933858316	0	0	0
TCGA-D3-A51N-06A	0.0272189372451125	0.0243775827334043	0	0.0590171366519548	0	0.0788231309248292	0.0017317187877997	0.0298033738752824	0.0263199679031214	0	0.0156269230949801	0	0.0202459343890761	0.341112004520103	0.145246442451817	0.229553614715014	0	0	0.000923232707505219	0	0	0
TCGA-D3-A51R-06A	0.100273406055591	0	0.00581473152124672	0.0558371441400295	0	0.395727696629572	0	0.0456543451851078	0	0	0	0.0395629944661472	0.0476146837576254	0.265967882405518	0.017490374453865	0.0109806809972929	0	0	0	0.0150760603880042	0	0
TCGA-D3-A51T-06A	0.194027458902116	0	0.0264619280305316	0.0613190085065985	0	0.184319595944161	0.0115936103824518	0.0654982702411434	0	0	0.0863188994840634	0	0.0422718590555616	0.118827995835423	0.0762124185672891	0.13314895505066	0	0	0	0	0	0
TCGA-D3-A5GL-06A	0	0	0	0.108265879019619	0	0.301891621800608	0	0.0216418245255922	0	0	0	0	0.115772115998784	0.301316955671456	0.015342248360147	0	0	0	0.124371038394568	0	0.0113983162292255	0
TCGA-D3-A5GN-06A	0.0585694693577557	0	0.0156274435415458	0.190948307561494	0	0.0873651532237234	0.0198154479920776	0.0778196355799937	0.0125704485230171	0	0.02443323044673	0.0213775542841938	0.0288695330717198	0.319208722565543	0.0718037844052756	0.052514553730147	0	0	0.0190767157167838	0	0	0
TCGA-D3-A5GO-06A	0.0132733895251753	0	0.00576619110893974	0.143401631776454	0	0.0274281042083878	0.0130990773778193	0.0832369993025839	0.0508961665230896	0	0.0284149037587331	0.0097789606037249	0.00413841713031893	0.343481327098454	0.0757272957358509	0.176739231255337	0	0	0.0246183045951309	0	0	0
TCGA-D3-A5GR-06A	0.14429201224363	0.0963147711978442	0.0533448462509768	0.0537842776195083	0	0.177061599581458	0.0140025725366978	0.0136903980568254	0.00168417181641306	0	0.0656899519761602	0	0.00821359926702492	0.273870779266359	0.0542987207698993	0.0437522994172032	0	0	0	0	0	0
TCGA-D3-A5GS-06A	0.0222103984843334	0	0.00031017279845272	0.201759292551366	0	0.0141679866767114	0.0131166434370298	0.0779314580543525	0.0430345173220083	0	0	0.0320779014710679	0.0244102787522644	0.118071086419569	0.178239223780016	0.141242736505074	0.0247754377666567	0	0.0962490995868607	0	0.0124037663942374	0
TCGA-D3-A5GT-01A	0.017586518884994	0	0.00333691184307379	0.135358910246484	0	0.0095314821899587	0	0.0658521888684209	0.025559377266253	0	0	0.0528046359757719	0.0871915419842	0.283842395193915	0.0233250084273204	0	0.0632914615489367	0	0.162947487497284	0	0.0693720800733881	0
TCGA-D3-A5GU-06A	0.077087265856218	0	0.00376759326183278	0.232012103551266	0	0.0972735183634798	0	0.0871778788056444	0.0167491007896703	0	0.0310396795684733	0.00364614729192271	0.049979101496955	0	0.0661554902848358	0.326917854921599	0	0	0.00819426580810309	0	0	0
TCGA-D3-A8GB-06A	0.157044406930012	0	0	0.214623486072936	0	0.101572891503461	0	0.0307353204325173	0.139270656751597	0	0.0453330725018342	0.0231561067215974	0.0182671859050019	0.0236311466390295	0.135604308191091	0.0932965298760923	0	0	0.0174648884748296	0	0	0
TCGA-D3-A8GC-06A	0.0800975105045906	0	0.0641096486872119	0.0393269199707062	0	0.171874912318819	0.0319244591896625	0.00801389952706172	0	0	0.0167233643871203	0	0.00471870973382638	0.252922306730879	0.0675211208579366	0.236588776610216	0	0	0.0261783714819707	0	0	0
TCGA-D3-A8GD-06A	0.164419063409063	0	0.0226660868768961	0.180217046375378	0	0.124433741518095	0.0329165527714375	0.0353806527192715	0.0229144450603587	0	0.0985417617864868	0	0.0157841857595725	0.12738618925639	0.0872522621789236	0.0779278943714679	0	0	0.0101601179166597	0	0	0
TCGA-D3-A8GE-06A	0.0684509828648208	0	0.00740950604788781	0.105745034708693	0	0.283486387303175	0	0.056133774410121	0.0427059949640905	0	0.0425198026125418	0	0.0717028130086123	0	0.0655315990434894	0.247247552538921	0	0	0.00906655249764747	0	0	0
TCGA-D3-A8GI-06A	0.00073885609166039	0.0086414402282403	0.00201908889003539	0	0	0.128441602810041	0.00251690456855862	0.0390266725601912	0.039601667929985	0	0.0554186387291885	0	0	0.497580476168035	0	0.172758162235307	0	0	0.0492359766361344	0	0.00402051315262323	0
TCGA-D3-A8GJ-06A	0.0228948660690485	0	0.00248408589686529	0.275042320175394	0	0	0.120088839569902	0.0525062876652806	0.0372642930877722	0	0.123236074205774	0	0.0231367335222108	0.154123530795651	0.0689177278435317	0.0991068774912805	0	0	0.0211983636772893	0	0	0
TCGA-D3-A8GK-06A	0.0763095125051751	0	0.0658247272264748	0.0574861136382649	0	0.0497174634556465	0.0777558128150189	0.045303229320626	0.0151072410732499	0	0.0479668209928252	0	0	0.435383083224321	0.00205201336168815	0.114907687761365	0	0	0.0121862946253455	0	0	0
TCGA-D3-A8GL-06A	0.00522742610923518	0.00588466766078095	0	0.00874167499236132	0	0.289903552677569	0	0.0524830423365053	0.0021417186560221	0	0	0	0.0465961303487624	0.36550810575749	0.0236775137369193	0.0135324583828788	0.00439498690852723	0	0.160302124910519	0	0.0216065975224295	0
TCGA-D3-A8GM-06A	0.106335323962278	0	0	0.141262447510833	0	0.0959252063360898	0.0259079865798551	0.0436218590890269	0.0509162451728685	0	0.0907507423287999	0	0.0300474260072198	0.159487396775365	0.0914109638446644	0.162106321900043	0.00222808049295674	0	0	0	0	0
TCGA-D3-A8GN-06A	0.0729616725158788	0	0.1334684428411	0.217172638591059	0	0.114967952638161	0.0349430651848912	0.0266181102393645	0.0729611024750271	0	0.075432147509651	0	0.037767519042104	0.0651583399354593	0.0850756599611063	0.0604067200773579	0	0.00306662898884003	0	0	0	0
TCGA-D3-A8GP-06A	0	0.0156139265501398	0	0	0	0.0890514602557567	0	0.0672098741335443	0.0299775622042948	0	0.0096634476611563	0	0.0960648895785085	0.408208388690921	0.00859065480156902	0.0765644720365624	0	0	0.199055324087547	0	0	0
TCGA-D3-A8GQ-06A	0.0818372587557196	0	0.0367936521930865	0.0488138969834669	0	0.110857541149093	0.0349338576422676	0.0120616668127466	0.0159074809428741	0	0.0552014645666265	0	0	0.407482315293275	0.0270547850374431	0.169056080623401	0	0	0	0	0	0
TCGA-D3-A8GR-06A	0	0.00288610154023933	0	0.0287821664552145	0	0.0918999429682165	0	0.00177012191964751	0.100132118094578	0	0.0592147361004898	0.0096268786154365	0.0626791502971854	0.101507160470146	0	0.418904247061801	0	0.00843156342225151	0.111884641377408	0	0.00228117167738671	0
TCGA-D3-A8GS-06A	0.00430606149447372	0	0.0856333814627314	0.246426702784157	0	0.0126661226950479	0.0897294027894345	0.0384572901194385	0.0538734236911958	0	0.0918607852928995	0.00492032327486297	0.059337510964233	0.014008091487998	0.0709022255092841	0.198901940613235	0	0	0.0289767378210087	0	0	0
TCGA-D3-A8GV-06A	0.0155359843336738	0	0	0.134084543817715	0	0	0.0667826527360886	0.0472215451223369	0.033099868828554	0	0.0394966573799463	0.00862341948278004	0	0.379228531703043	0.0274525780839623	0.225635752681296	0	0	0.0228384658306034	0	0	0
TCGA-D9-A148-06A	0.0680958106815683	0	0.00148696593723919	0.130855067752994	0	0.092079885459071	0	0.0622196635232123	0.0783900391247731	0	0.0310228733939976	0.0188461672699877	0.0116478414251348	0.381568789593122	0.0760071157249116	0.0322882636747878	0	0	0.0154915164392012	0	0	0
TCGA-D9-A149-06A	0.0575023152673806	0	0	0	0	0.228364769473619	0.0453450122269774	0.0148585226368933	0.0589218732137034	0	0.0500836990582452	0	0.0442354678177029	0.196926561519731	0.109570038200964	0.139966412140897	0	0	0.0406430816577274	0	0.0135822467861583	0
TCGA-D9-A1JW-06A	0.0882732520429393	0	0	0.136375574375013	0	0.121215913743526	0.0152343256484526	0	0.105850227178396	0	0.0528436033427133	0	0.0361552715029466	0.142185945581918	0.13548412987245	0.0912913575953926	0.0111826947453692	0	0.0528834147797422	0	0.0110242895911412	0
TCGA-D9-A1JX-06A	0.0785994204936438	0	0.0272259997253638	0.308376871671551	0	0.0557802429104289	0.0251066954676434	0.0576934744428076	0.0735558120018981	0	0.0805589843393109	0.000177260746415796	0.0734162618265849	0.0276427973608513	0.0748336141722163	0.110850889173039	0.000771950714364515	0	0	0	0.00540972495388164	0
TCGA-D9-A1X3-06A	0	0.013411017612944	0.0402114271973012	0	0	0.000895016915346499	0.0455361205368591	0.0661493694375513	0	0	0.0276944514023757	0	0	0.512730923201311	0	0.268145679617243	0	0.0145650610432629	0.010660933035805	0	0	0
TCGA-D9-A3Z1-06A	0.0467711296076959	0	0.0454232476874782	0.191450041825287	0	0.146096919075207	0.0256830944261069	0.0553410789626383	0.0419581710632829	0	0.0567711080145622	0.0218545874743422	0.0147843530795486	0.0324378960587654	0.0660593392797873	0.235378423351853	0.00654459199690648	0	0.0134460180965383	0	0	0
TCGA-D9-A3Z3-06A	0.320960088445361	0	0	0.0330164803879182	0.000407441660877682	0.0440232074868648	0.00851781394741725	0.0305108112574294	0.0630427862053208	0	0.0131193953349633	0	0.0204302234717993	0.167914090600972	0.129438990410239	0.0920408081155395	0.000569225986329141	0	0.076008636688968	0	0	0
TCGA-D9-A3Z4-01A	0.0930611089659083	0	0.016696349789779	0.116858535191915	0	0.199997582012618	0.0172362308784445	0.0457972093565915	0.0238417639201136	0	0.0742142158030873	0	0.0690369505538082	0.0140553007996815	0.0775905879709759	0.225261560422837	0.0141690346555114	0	0.0121835696787285	0	0	0
TCGA-D9-A4Z2-01A	0	0.0875274629917658	0	0	0	0.321456627513866	0	0.0214885069410775	0	0	0.0305127922804491	0	0.0841084014183031	0.247369750310161	0.0100083777321251	0.0152353544974098	0.00598136343884935	0	0.164853614708871	0	0.0114577481671227	0
TCGA-D9-A4Z3-01A	0	0.00458982292049129	0	0.00334100805146228	0	0.0899337548463142	0	0.0883105085927434	0.0186369928873887	0	0	0.0353659369536034	0.0599724144799629	0.154184200478181	0.0149735790854378	0.243435191692769	0.00327724565967967	0	0.251133946914062	0	0.0328453974379046	0
TCGA-D9-A4Z5-01A	0	0.00125093098414504	0.00136883632911769	0	0	0.210804520574397	0	0.00544034588370437	0.0304782263475656	0	0.0468864181138993	0.0131953640711209	0.0155207944501423	0.257137456285508	0.00117794286564626	0.310122362589635	0.000577549871794355	0	0.0981811448426337	0	0	0.00785810679069053
TCGA-D9-A4Z6-06A	0.00436604312680236	0.004658527167392	0	0.0394354364839939	0	0.12084787946532	0.00227459169502601	0.162899299804378	0.0030804073722681	0	0.0681650860771411	0	0	0.490236353749963	0.00498903415379015	0.0395928442828911	0.00408838612458834	0	0	0.00629223216087506	0.0490738783355706	0
TCGA-D9-A6E9-06A	0.0364261246161331	0	0.00418064853155725	0.35972511523073	0	0	0.105878856596039	0.0668380087437608	0.0571834415016082	0	0.0657627108338595	0.012860512551049	0.0441347788686328	0.111427130553103	0.0520881508420762	0.0675175660495991	0.00217404853608272	0	0.013802906545768	0	0	0
TCGA-D9-A6EA-06A	0.0260823260068808	0.00150316145501439	0.0036073315301447	0.0941247739771461	0	0.174345936409526	0.0147030778895581	0.0199448093967527	0.0612342500730157	0	0.0366363993293446	0.0171689209931373	0.0308760648294913	0.0881754704050327	0.0936207277714354	0.31766623764285	0.0203105122906697	0	0	0	0	0
TCGA-D9-A6EC-06A	0.0440923702493447	0	0.00390358980015009	0.0333759757553847	0	0.0785357187530811	0.00513626450176633	0.0514397431938494	0.0183060562463913	0	0.00897048640210297	0	0	0.432464174827456	0.0901516383180137	0.208559580664627	0	0	0.0250644012878331	0	0	0
TCGA-D9-A6EG-06A	0.000969601923286568	0.00992038527004942	0.000178581302932921	0	0.0263555510860667	0.242944100805039	0.000337541399318259	0.0465129535071435	0.0146995484190288	0	0.135222673625526	0	0	0.35719172210598	0	0.124262500432455	0	0	0.0326755036095291	0	0.00872933651364499	0
TCGA-DA-A1HV-06A	0.082461015387669	0	0.0103930458328559	0.15921893264982	0	0.182054222855428	0.00959376673887635	0.054493710894529	0.0772892839706808	0	0.020700964583949	0.0183764569791725	0.0453614495385784	0.0742852864009709	0.097671126123627	0.141240554614009	0.0105375743834526	0	0.0163226090463817	0	0	0
TCGA-DA-A1HW-06A	0.108308136713651	0	0.012702519283553	0.260003767090163	0	0.15068795371522	0.0236439934850706	0.0641415027943854	0.0362485835409621	0	0.100662754864993	0	0.0273180540561713	0.0188786318545215	0.0919670606967854	0.0868455270501148	0.00392596884631013	0	0.0146655460080985	0	0	0
TCGA-DA-A1HY-06A	0.0370731209917611	0	0.0081900003456551	0.00511022650513183	0	0.0355137674024768	0	0.0335922931341661	0.0338105508465946	0	0.0122125932236789	0	0	0.652312705734545	0.0188319834636472	0.141969175790391	0	0.0213835825619529	0	0	0	0
TCGA-DA-A1I0-06A	0.108664913289419	0.0348701774022175	0	0.147397347372754	0	0	0	0.0428829028886384	0.156129097214875	0	0.0381221643576666	0.0106932797763167	0.0231065101279901	0.216370605942923	0.0148164271455715	0.157578512435589	0.00425907917840701	0.0184111213359371	0.0266978615316943	0	0	0
TCGA-DA-A1I1-06A	0.0628186445943913	0	0.00224966070853666	0.0909131576970034	0	0.222266186338775	0.0269461046618035	0.012661430459813	0.0212014259151659	0	0.0601429123880356	0	0.0330418430724354	0.163930285820091	0.0881738766689206	0.193995742263702	0.00578221547378987	0	0.0158765139375369	0	0	0
TCGA-DA-A1I2-06A	0.0819546684090431	0	0.00835917406372567	0.113122805685883	0	0.208298899497123	0.00621911624668907	0.0773041334221096	0.0185490587136284	0	0.0496785052852033	0.00349448603177948	0.0260672110954221	0.0419768162474331	0.109307161897595	0.235360239048657	0	0	0.0203077243557091	0	0	0
TCGA-DA-A1I4-06A	0.00101024845113407	0	0	0.0132374510091581	0	0.0459195999970768	0.00199078108874144	0	0.0154019735020097	0	0.021155475289293	0	0.132256362059392	0.243378972921752	0.0148034264502017	0.47096019892263	0.00463260988112835	0	0.0352529004274833	0	0	0
TCGA-DA-A1I5-06A	0.0370256933348293	0	0	0.083591099828639	0	0.0494505060139585	0.00339625939530896	0.0416764692277949	0.0606295934787781	0	0.0291775319095905	0.00218627638716144	0.0180138240964487	0.426041492617549	0.0825417051265283	0.138173051981394	0	0	0.0280964966020187	0	0	0
TCGA-DA-A1I7-06A	0.0271465539035712	0	0.00533856847856545	0.104148722482076	0	0.0348826162588716	0.00694548491472225	0.0523003262112557	0.0729316880208809	0	0.0211718121452759	0.000296382342928999	0	0.500023278607118	0.0697082006324389	0.0883339846322573	0	0	0.0164577523108177	0	0.000314629059219909	0
TCGA-DA-A1I8-06A	0.00273754522551317	0.0101300780150166	0	0	0	0.156485505420876	0.000187226160348201	0	0.0105208604913586	0.00601820916730641	0.0305093130386916	0	0	0.696635666864984	0.00392457153766829	0.0694511088194492	0	0	0.0126253463885034	0	0	0.000774568870284209
TCGA-DA-A1IA-06A	0.11944597771562	0	0	0.126373543983767	0	0.118866175078499	0	0.0389950120504022	0.0555166543113456	0	0.0805511478498503	0	0.102044188065466	0	0.0137273121097158	0.173863146277931	0.169979057482888	0	0	0	0.000637785074514356	0
TCGA-DA-A1IB-06A	0.171314748334977	0.0382128473606905	0.0396447260995945	0.100557696724489	0	0.192481801004462	0.0197905088444937	0.0457581597011721	0.0397734940995641	0	0.0319041287244267	0	0.00417263132849938	0.158184914030642	0.0527616060057745	0.096166329054001	0	0	0.00927640868721261	0	0	0
TCGA-DA-A1IC-06A	0.0237940201809752	0	0	0.116649287147887	0	0.159405409775548	0.00685444336080118	0.0227750943561014	0	0	0.0441426576638295	0.0197478005774237	0	0.0834355654702213	0.0877399838395241	0.212871111308011	0.0254888758436858	0	0.197095750475992	0	0	0
TCGA-DA-A3F2-06A	0.00724323708974927	0.01550578118137	0.0577585326244925	0.270456581287509	0	0	0	0.0199506815383587	0.0951318831899812	0	0.115553636894757	0.00676699912511813	0.0245127070059753	0.202261169809594	0.00584064531860406	0.168228246524477	0	0	0.0107898984100138	0	0	0
TCGA-DA-A3F3-06A	0.0423576504433308	0	0.0168633485143585	0.0372214814378285	0	0.12876439183574	0	0.0882307540169883	0.0279039555349268	0	0.0217790002884175	0	0.0417989041432915	0.287490649739683	0.0922228038798529	0.20234901945021	0	0	0.0130180407153722	0	0	0
TCGA-DA-A3F5-06A	0.014232651116342	0	0.000585014004864423	0.0439541519222073	0	0.112755589410508	0.00653197139976898	0	0	0	0.0865547837670336	0	0	0.219980667700078	0	0.133514609477777	0	0.0997911316612053	0	0.0259324591645196	0	0.256166970375696
TCGA-DA-A3F8-06A	0.0792302624153451	0	0.00652267476741656	0.334738363652319	0	0.0107804636796314	0.0753743756291419	0.0473092132213534	0.104981945434063	0	0.0967934020879906	0.00864707485887171	0.0512539679498685	0	0.0883556070042672	0.0920669150887299	0	0	0.00394573421100168	0	0	0
TCGA-DA-A95V-06A	0.0601685152140446	0	0.0535213404163115	0.24286977507152	0	0	0.00274259501110652	0.0786076334705421	0.0797738271134524	0	0.0614863656984082	0	0.0133679096629875	0.136184957296635	0.120182509688533	0.127316004724415	0	0	0.0237785666320455	0	0	0
TCGA-DA-A95W-06A	0.0881280885088724	0	0.0319098767400573	0.251319798304287	0	0.0628485511174809	0.00203204188477914	0.0471649643420819	0.0430928091046618	0	0.0155061349995638	0.0335889889091832	0.070990699283714	0	0.0749086904476609	0.251466968062469	0	0	0.0270423882951892	0	0	0
TCGA-DA-A95X-06A	0	0.0062904156946319	0.00654291134848107	0.0784389595990192	0	0.163057821254204	0	0.00336485333068398	0.00154919007937988	0	0	0.0274169112795209	0.0833900379679798	0.179627286417449	0.109171016474433	0.176439889150682	0.000499555527989563	0.00473129588115126	0.14226107411431	0	0.0172187818800834	0
TCGA-DA-A95Y-06A	0.106465819498564	0	0.0219702100676817	0.0726384194914579	0	0.0887051238390889	0.00141130852766235	0	0.0877757720964904	0	0.0491082619610966	0.000517214190999461	0.00835187019639478	0.190389415111594	0.0305680886916795	0.282029019097533	0.0594685965650006	0.000600880664756276	0	0	0	0
TCGA-DA-A95Z-06A	0.0071615930548515	0	0	0.0485564231824581	0	0.126196801721017	0	0.0306446754096218	0.043749772080167	0	0.0108372688634122	0.0570096573638036	0.0136239603907211	0.160201184494996	0.116377179344225	0.295471916124323	0.00460396670947184	0	0.0855656012609325	0	0	0
TCGA-DA-A960-01A	0.112147478427834	0	0.00895461750970069	0	0	0.00694254851261614	0.0185873534679287	0.111356761416516	0	0	0.0784614545277272	0.0070469912915838	0.0438242397192867	0.183273920757133	0.038822843415795	0.257330995987463	0.00486622579949462	0	0.116941396063317	0	0.0114431731036042	0
TCGA-EB-A1NK-01A	0.0241574562160784	0	0	0.153209625680095	0	0.119237623666586	0	0.0466114569772827	0.0668863109384352	0	0.0547525319983235	0.0101604143312984	0.022557445001073	0.0783089714480205	0.0182994386928113	0.32058193179086	0.00975304969614109	0.0335614159020364	0.0326319235303913	0	0	0.00929040413056687
TCGA-EB-A24C-01A	0.00691231642933208	0	0.0167374919353956	0	0	0.151855479538093	0	0.0370891415642135	0	0	0.0066012542085679	0.0224150962153926	0.0972331505746635	0	0.0420473093749139	0.438639639875544	0	0.0867017433172742	0.0884120961868617	0	0	0.0053552807797474
TCGA-EB-A24D-01A	0.16147009921503	0	0.148206704698577	0.0706832422372881	0	0.249431326913821	0.00791479259653413	0.0737106315405568	0	0	0.0582827366273363	0	0.0182164644120053	0	0.0699507762335641	0.124513520873455	0.00467501775358787	0	0.0129446868982446	0	0	0
TCGA-EB-A299-01A	0.000169567527673755	0	0.000439678612918626	0.112313290771917	0	0.0963433346294323	0	0.0709813546672007	0.0687435333193942	0	0.0165668970339162	0.00377041706227921	0.0618176393755167	0.0634077559207886	0.232249770459905	0.218076289930177	0.0317177386401959	0	0.0234027320486845	0	0	0
TCGA-EB-A3HV-01A	0.000348692493697052	0.0033332955888391	0	0.0169617245719443	0	0.0282802235687656	0	0.0241756653499716	0.0884311837853226	0	0.0827673267972441	0.0157535877921469	0.0343169626816517	0.166778015524825	0.00565321857316525	0.275409015332795	0.0162781320870821	0	0.221799929276629	0	0	0.0197130265759206
TCGA-EB-A3XB-01A	0.0359322158596514	0	0.0135639574240628	0.128595281444169	0	0.121293651458578	0.0239748921480835	0.0646872730460476	0.0259073418789156	0	0.0491667086632547	0	0.0329483653536359	0.0558619765020598	0.0414484868637224	0.393645061960838	0.0049823489385777	0.0079924384584038	0	0	0	0
TCGA-EB-A3XC-01A	0.0494703816615392	0	0.0159554857125104	0.0734623965375303	0	0.142709947627449	0.0063133775784831	0.0575256204078873	0.0283951322571604	0	0.038386866179538	0.0110134387620772	0.0309881152404068	0.0333780971301767	0.118560902512007	0.337855986074684	0	0	0.0377505827437921	0	0	0.0182336695747586
TCGA-EB-A3XD-01A	0.0759277444922705	0	0	0.203845967072098	0	0.0646083667610094	0	0.0341281261024312	0.0511385850214732	0	0.0417910471218352	0	0.0212971031461523	0.185314870467267	0.0690191418834615	0.12638265108679	0.0613047516597131	0	0.0652416451854994	0	0	0
TCGA-EB-A3XE-01A	0.00801972557411211	0.00456660433487775	0	0.0890138675475365	0	0.148122576594242	0	0	0.0667717694405228	0	0	0.0189515391173806	0	0.257410290835076	0.130970664945311	0.183363682440794	0.0351066142186592	0	0.057702664951488	0	0	0
TCGA-EB-A3XF-01A	0.00580578376092158	0	0	0	0	0.302041010444228	0	0.02836605948442	0.00406108913117379	0	0.0263236679330004	0.0832054958015488	0.085584249329295	0.096132903592609	0.133917664864246	0.0708905582115402	0.00328409890295393	0	0.152860717294001	0	0.00752670125006285	0
TCGA-EB-A3Y6-01A	0	0	0	0	0	0.106639243654639	0	0.0267863522604172	0	0.00280798078515505	0	0.0608885346821597	0.0241526202111825	0.113971153856537	0.144610362353597	0.212555784421152	0.0136039448067347	0	0.273538710893325	0	0.0204453120751006	0
TCGA-EB-A3Y7-01A	0.0784872559115383	0	0.0245095447727932	0.0394017472216314	0	0	0.0322350003288206	0.0199484510069634	0.0898981905868357	0	0.0704180866053167	0	0	0.52559026173283	0.00109771685571106	0.0710246290471445	0	0.0473891159304153	0	0	0	0
TCGA-EB-A41B-01A	0.00918417929884722	0.0187165444794428	0	0.144112823838985	0	0	0	0.115653929499855	0.00126620100612882	0.0499253577003951	0	0	0.0728110742350628	0.261028070483125	0.223667867278011	0	0.0199323396040814	0	0.0610690232973114	0	0.0226325892787545	0
TCGA-EB-A42Y-01A	0	0.000838358420313347	0.00646988874230397	0.139556840679724	0	0.116941276017713	0.041099651784011	0.0266336587820796	0.00318461449798589	0	0.0682621523899488	0	0.047637831993648	0.0816132548699991	0.0509270245908397	0.414833683038418	0	0	0.00200176419301523	0	0	0
TCGA-EB-A42Z-01A	0.00219945568214227	0	0	0.105573439313425	0	0.0815435965678754	0	0.0837567685739176	0.0255831086311839	0	0.031164091622715	0.00340694938618607	0	0.367195397977565	0.0617813629583271	0.175533701257063	0	0	0.062262128029599	0	0	0
TCGA-EB-A431-01A	0.0792767940595179	0	0	0.0419604025543286	0	0.164085798783643	0.032178823133881	0.0187758190703179	0.00555035344706097	0	0.0775108436106302	0	0.05251904808987	0.101717495508209	0.115692001811197	0.188244449948276	0	0.0656163294613305	0.0212468293156947	0	0	0.0356250112060444
TCGA-EB-A44N-01A	0.150993800739229	0	0	0.0746594045722733	0	0.150131123933844	0.0288359662452892	0.0615853673884328	0.0508141784435357	0	0.0290735997059354	0.00573320402516848	0.0106645146392391	0.225126783447845	0.0783461790212469	0.0781778468927945	0	0.0140890206743716	0.0417690102707941	0	0	0
TCGA-EB-A44O-01A	0	0.0153269182939248	0	0.0112012684585182	0	0.150594025940191	0.0676223281231939	0.0651127664325248	0.0322442877918034	0	0.097871589486972	0	0	0.0304586319267627	0.0519797577332416	0.422957584638375	0	0.0382700438276315	0.016360797346862	0	0	0
TCGA-EB-A44P-01A	0	0.0502325681921614	0	0.0628512878494965	0.110999574042589	0	0.00306579000051341	0.12329688492474	0.0106905384941458	0	0	0.048505941453023	0.0647085750619884	0.254694724621781	0.167250032018876	0	0.0118418011589296	0	0.0693321506488961	0	0.0225301315328588	0
TCGA-EB-A44Q-06A	0.0732701540866019	0	0	0.216816555897625	0	0.173710068742456	0.0160055063770893	0.0892733741581111	0.0710653149320457	0	0.0443568869256792	0	0.0303803051489114	0.026086617386785	0.102550460342042	0.155556475541783	0	0	0.000928280460871007	0	0	0
TCGA-EB-A44R-06A	0.0893104404025651	0	0.0131010810050668	0.356946558437824	0	0.0162002141493144	0	0.0743778548648732	0.0915629004110893	0	0.0680740529514953	0	0.0407436609296496	0.104945159893703	0.0274607086854914	0.114116477183944	0	0	0	0.00316089108498476	0	0
TCGA-EB-A4IQ-01A	0	0.0103010851074054	0	0	0	0.100227784170931	0	0.138339906566915	0.00193504709055018	0	0.00939253359186731	0.0714895554052789	0.0564700780541609	0.375649697661474	0	0.202052240756384	0.0119599551253285	0.00450715434038318	0.00813369619504355	0	0.00954126593427884	0
TCGA-EB-A4IS-01A	0.253738760537554	0	0	0.182083458863989	0	0.174394260515713	0.00692508072457839	0.0486404623735621	0.0477577900982415	0	0.0582250313993741	0	0.0215305321625545	0.064749980998609	0.0766318568156018	0.0622448267912731	0	0	0.00307795871894937	0	0	0
TCGA-EB-A4OY-01A	0.0749758685911779	0	0.00399117366377253	0.31109154453567	0	0	0.0755527274515991	0.0382474767457147	0.119463377054699	0	0.0567444646298009	0.00226227082143235	0	0.16212453762196	0.0238775359169531	0.112936049341424	0	0	0.018732973625796	0	0	0
TCGA-EB-A4OZ-01A	0.0165143083478548	0	0	0.259591862056198	0	0	0.0714570006058064	0.00874271109642928	0.103325784607299	0	0.0110781027438582	0.127946972940257	0.0520795897089288	0.101190891696339	0.0801872484900891	0.0685432923275571	0.0164843428064717	0	0.0828578925729115	0	0	0
TCGA-EB-A4P0-01A	0.0324889749131226	0	0.00572028271798878	0.229625431119774	0	0.0985766543021183	0	0.082835418880659	0.0197739695444027	0	0.00378411588443211	0.0277191113255422	0.0490113020245399	0	0.0891761347775991	0.298811729570039	0.0011473356721621	0	0.0613295392676196	0	0	0
TCGA-EB-A4XL-01A	0.0612872182775614	0	0.00840321328444264	0.217491385164244	0	0.0938972968663585	0.0168012850744203	0.117723978040535	0.0217997341283922	0	0.0554848124793913	0	0.0310965041962462	0.0368932409940471	0.132466272056613	0.107863776226773	0.0432461060357393	0	0.0535087301973587	0	0	0.00203644697787698
TCGA-EB-A51B-01A	0	0	9.13287348354203e-05	0.239768995479571	0	0.0873571686445451	0.0234484889348768	0.106477988270888	0	0	0.0685004624173719	0.0213504373954652	0.0220826748804407	0	0.0918756455048253	0.278531160392869	0.0270906602355199	0	0.0334249891087914	0	0	0
TCGA-EB-A550-01A	0.0168046304781136	0	0.00610936761831258	0.0403234498339436	0	0.175738918410713	0.0160233646265337	0.0510235757616663	0.0367816217746858	0	0.0759886691520222	0	4.67602606379593e-06	0.324369358755108	0.0632316634981442	0.142764140544779	0	0.0180115804087545	0	0.0304475550446272	0	0.00237742806653325
TCGA-EB-A551-01A	0.073797429462911	0	0.0357167334380315	0.175761623676462	0	0.0131862340299239	0.0828381059090987	0.140266204078062	0.0361033535857738	0	0.00556425082150756	0.0539134125336799	0.0212762398721332	0.0585006490346711	0.136806785306753	0.0860761743984201	0.00568748590321808	0	0.0595148888089153	0	0.0149904291404388	0
TCGA-EB-A553-01A	0.197714361104602	0	0.0222875175061519	0.115029311763959	0	0.0465281838642379	0.0537082412243921	0	0.0798389018280093	0	0	0.0674168467070551	0.0304939596638759	0.22450227291516	0.0466099942631783	0.0529426771510107	0	0	0.0629277320083677	0	0	0
TCGA-EB-A57M-01A	0.103953573065777	0	0.0412125203786474	0.0291271466037102	0	0.194646962023249	0	0.0514918210105646	0.0384316961861866	0	0.0506859754374878	0	0.0514041405556634	0	0.027539990103021	0.214468990520937	0.0200481748069407	0.0678375183566187	0.0999939546551788	0	0	0.0091575362960175
TCGA-EB-A5FP-01A	0.0172299272115555	0	0	0	0	0.397187420210407	0	0.203680869134845	0.000114236157895531	0	0.0169057495779383	0.0518758740353729	0.0832312509244323	0.190408314480583	0.00967309599938121	0	0.00540051233137368	0	0.0125770286659712	0	0.0117157212702437	0
TCGA-EB-A5KH-06A	0.16534879433258	0	0.044858284174347	0.10892064024204	0	0.162777935566896	0	0.0174969776579872	0.115887972652984	0	0.0765042500575501	0	0.0404102230541061	0.0429925813718085	0.0439535728609454	0.178898347997487	0	0	0.00195042003126842	0	0	0
TCGA-EB-A5SE-01A	0.0804199648095095	0	0.0152179322292848	0.141427882219218	0	0.188872734841745	0.00756887006907521	0.0659678282924849	0.0354491126748373	0	0.0681098530394306	0	0.0293400369272026	0.0771963511009158	0.0630342651506967	0.199541683384062	0	0	0.0278534852615378	0	0	0
TCGA-EB-A5SF-01A	0.00406120322855438	0.00492637792971532	0	0	0	0.0561230657249887	0	0.00643102201803458	0.0743684692455261	0	0.0531402637693423	0.00151334823435562	0	0.582344237808427	0	0.115656560985259	0	0	0.101435451055797	0	0	0
TCGA-EB-A5SG-06A	0.0657352047782543	0	0.0281250970844972	0.28725434081637	0	0.0695276511690844	0.0447848452965348	0.0737621086210617	0.0595842291869649	0	0.0938103688119957	0.0126357770320498	0.026428600719109	0.0438113652443076	0.078832143433485	0.112279927845466	0	0	0.00342833996081958	0	0	0
TCGA-EB-A5SH-06A	0.285249688492057	0	0.0626120283251755	0.148434704681941	0	0.0562032941622102	0	0.0530324361520377	0.112969728409877	0	0.0242991604830606	0.0181980615529424	0.0242585606878129	0.0574037765316693	0.0289396005934152	0.11564353453445	0.00264847130222381	0	0.0101069540911274	0	0	0
TCGA-EB-A5UL-06A	0.094614080562163	0	0.06357301469044	0.276277378111897	0	0.0827602093741372	0.0690223408255482	0.117035966349937	0.0215107132243557	0	0.0842745600942294	0	0.018716764985147	0.0409876424257829	0.0949509963827755	0.0362763329735874	0	0	0	0	0	0
TCGA-EB-A5UM-01A	0.141987384124324	0	0.000435373023383151	0.269585597349516	0	0.0987376348292477	0	0.108269313563294	0.0934543406334814	0	0.0578135514752995	0.0203070240845656	0.0276199960407314	0.0239313906221029	0.0544416740130697	0.0810274618451244	0	0	0.0223892583958601	0	0	0
TCGA-EB-A5UN-06A	0	0.00434808813028714	0.00216348972145008	0.0888425776964041	0	0.231131826356285	0.0188823037175473	0.0276727610174184	0	0	0.109498601747158	0	0.00934037552652528	0.204841206244379	0.0432882087493764	0.106516528712065	0.00094957890280273	0.00564922882243861	0	0.0515505227078037	0	0.0953247019480593
TCGA-EB-A5VU-01A	0.010205959032618	0.0288326102266155	0	0.00148641886616905	0	0.189601685722907	0	0.0670554796049986	0	0	0.00184973022152178	0	0.121715417648138	0.0993428522496807	0.0192251589902466	0.22953826621564	0.00161477667471149	0	0.229531644546754	0	0	0
TCGA-EB-A5VV-06A	0.241624279415032	0.185897199837679	0.0157062478015469	0.0979150630996542	0.0181227762639284	0.198567196556007	0.00774736717346723	0	0.0372013657337062	0	0.0571905583670519	0	0.0267054040694836	0.0116986021982416	0.0188922962876635	0.0695734906284095	0	0.0104614489738456	0	0.00269670359428329	0	0
TCGA-EB-A6L9-06A	0.189182558464212	0.075333964389585	0.0508355309937435	0.162972445362259	0	0.0309882033895318	0.0311302004066821	0.0120852782009382	0.097729968848579	0	0.0802277043731457	0	0.0194880652490193	0.11126891030056	0.06251229134692	0.0666970044629051	0	0	0.00954787421191874	0	0	0
TCGA-EB-A6QY-01A	0.0346975635259878	0	0.0353287517991342	0.154690261511949	0	0.153009265524889	0	0.0620678806726544	0	0	0.0673599915407179	0	0.0122107284892856	0.168238693737495	0.0817045070975942	0.181902062120524	0.0320372106005071	0.0148310718995546	0	0	0	0.00192201147970781
TCGA-EB-A6QZ-01A	0	0	0	0.051816843374897	0	0.107122980028801	0	0.0612659440370864	0	0	0	0.00679123990379824	0.0342952075856771	0.211919769940876	0.0529326698070818	0.40112177397993	0	0.0060610165047226	0.0666725548371298	0	0	0
TCGA-EB-A6R0-01A	0	0.0475382970669648	0	0.327785669897972	0	0	0.112244193334738	0.0969414950688109	0.00100687396820201	0	0	0.0827912472262523	0.0532083050216575	0.0349122483086917	0.116840514444876	0.0186721098318346	0.00285895039457994	0	0.0971709203966592	0	0.00802917503876117	0
TCGA-EB-A82B-01A	0.0502069390124231	0	0.0891240814887949	0.135138221560887	0	0.0954043144178369	0.0621976569362337	0.0499004280817573	0.0405435073132689	0	0.0988214335981534	0	0.0197001802290282	0.0780700236899937	0.0822065765289064	0.182523781105155	0	0	0	0.0156636163173011	0	0.000499239720260422
TCGA-EB-A82C-01A	0.0392121371515206	0	0.0514713857374131	0.123655695803449	0	0.0716821409004341	0	0.14293590877233	0	0	0	0	0.0833796384070103	0.106840823196043	0.110017056768032	0.230740765501283	0	0.0275275701097562	0	0.0125368776527286	0	0
TCGA-EB-A85I-01A	0.00784654428050641	0	0	0.508048002975572	0	0	0.0172960400972094	0.0941225732215829	0.0879817421047141	0	0.017582839641801	0.0326371260582694	0.0378395177135506	0.0997223207360208	0.0283294560226315	0.0541623231339611	0.000755409797210035	0.00444813358510796	0	0	0.00922797063186254	0
TCGA-EB-A85J-01A	0.0712801013585087	0	0.00161811320487123	0.318345142840325	0	0	0.0567632927143297	0.0898340227230732	0.0307722605426644	0	0.044792757410476	0	0.0159061098316862	0.268576230081037	0.0360687739882311	0.0660431953047982	0	0	0	0	0	0
TCGA-EB-A97M-01A	0.00263027837974057	0.00697415340676472	0.00223454258615037	0	0	0.0431179523110061	0.000613835430553206	0.0993088241133064	0.0659513643926583	0	0.00212200274833648	0.0776074201058038	0.0498809099904631	0.0780617290188191	0.054643068556038	0.440311814383457	0	0.000339790565120525	0.0581351588757638	0	0.0180671551360183	0
TCGA-EE-A17X-06A	0.104911131279939	0	0.000517892799155612	0.153214483766035	0	0	0.0452174007023401	0.0155218188857889	0.055943649334426	0	0.0693209532030165	0	0.0271894482186794	0.333438493793548	0.0312185494255458	0.153334893630495	0	0	0.0101712849610308	0	0	0
TCGA-EE-A17Y-06A	0.00145777568907771	0.0107492387851019	0	0	0	0.120294007639696	0	0.0399811467486184	0.0234748889638515	0	0.032842665108932	0.00984416743295483	0	0.72651090883766	0.00156196318651447	0	0	0	0	0.011757934203753	0.0215253034038404	0
TCGA-EE-A17Z-06A	0.147553991548745	0	0.0569177871753039	0.0609390466384987	0	0.236188345617088	0	0	0	0	0.00860179250990933	0.0449040921496439	0.0988564627906216	0.0671615687252509	0.0157845763965024	0.209875850354947	0.0393495251978303	0	0.0138669608956594	0	0	0
TCGA-EE-A180-06A	0.0238279288579189	0	0	0	0	0.244525	0	0.060091029922412	0.000424158072421894	0	0.00287374739826946	0.0503172722780811	0.0720320105878476	0.127924380902418	0.0676230150191527	0.154882571843956	0.000746660373022643	0	0.1796037047531	0	0.0151282805113994	0
TCGA-EE-A181-06A	0.0964305131351325	0	0.0490474342283904	0.179971265017257	0	0.0405586530400157	0.0247299240959955	0.058216941551013	0.0589256594217748	0	0.0766505657730661	0	0.0334176733920038	0.181551333240397	0.0931057963641232	0.107394240740831	0	0	0	0	0	0
TCGA-EE-A182-06A	0.049068385937091	0	0	0.192639778214176	0	0	0	0.00570344440485802	0.0166300933392595	0	0	0.0632129390132864	0	0.269691594666467	0.00927340652905055	0.291248048863935	0	0	0.102532309031877	0	0	0
TCGA-EE-A183-06A	0.213538310900921	0.0676951707919588	0.00485202346022419	0.106869248126447	0	0.00216933948908528	0.0231872169123895	0.0807100958454792	0.0960631762352415	0	0.0593897089545024	0	0.0141149514699304	0.192135195235983	0.016029919954145	0.0894671304250778	0	0.0144429506806706	0.0193355615179442	0	0	0
TCGA-EE-A184-06A	0.114016910750979	0	0.0532296740187758	0.22703721316075	0	0.0255547915811206	0.0862007308151599	0.0908872964219487	0.00960925005843131	0	0.0943262529168709	0	0.0325220370220944	0.0889812045088355	0.038470385436797	0.124238306504196	0	0	0.0149259468040402	0	0	0
TCGA-EE-A185-06A	0.0156570374848714	0.0147265962139127	0	0.0101500020355437	0	0.486460322998204	0.0134313452847127	0.0595663008534242	0.0107264059292875	0	0	0	0.0779862682342385	0.207950852264676	0	0	0	0.0283385890332354	0.052981337746356	0	0	0.0220249419215386
TCGA-EE-A20B-06A	0.110134961242903	0	0.0181496889448041	0.206647706438891	0	0.133510398858365	0.00632757556513788	0.0169544590935661	0.0692901771279838	0	0.0145783933658369	0.0299726724378318	0.0344234252797568	0.0879045392604554	0.062007768185624	0.155011267831838	0	0	0.0550869663670066	0	0	0
TCGA-EE-A20C-06A	0.0353730754319909	0	0.00218766882560732	0.0135206627057332	0	0.0419815697863101	0	0.0118672599873525	0.0469847834072815	0	0.0469339536607728	0.0156283651663014	0.132882108724125	0.221794597267204	0.00926438707744832	0.298974644251029	0	0	0.122606923708844	0	0	0
TCGA-EE-A20F-06A	0.0792420831338334	0	0.0188193643574755	0.187018986807368	0	0.143830575734379	0.0106728676717911	0.0399346240847815	0.0732692617622838	0	0.0271096385214301	0.0156214482238194	0.0633364765459376	0.0717729296593087	0.107377030809631	0.10248681018287	0.0279691427443352	0	0.0315387597607562	0	0	0
TCGA-EE-A20H-06A	0.00447732243876559	0	0	0.0532101880077167	0	0.145594535501997	0	0.0527473112699765	0.0489049238461137	0	0.0236521841088655	0.0121497168367539	0.0101022164026334	0.373168351552092	0.104000865358367	0.127593577117497	0	0	0.0443988075592227	0	0	0
TCGA-EE-A20I-06A	0.093446337359864	0	0.0154752761948434	0.172495368404524	0	0.0841927400453659	0.018571535436158	0.0897405622039937	0.0152604880580739	0	0.0351039224322102	0.0347813289915317	0	0.197325308827364	0.0597241835551727	0.166366811719773	0	0	0.017516136771125	0	0	0
TCGA-EE-A29A-06A	0.0549479896409186	0	0	0.0308296270423088	0	0.12486208174809	0	0.0289332961072255	0.0572254929504754	0	0.00838725181603773	0	0	0.248721624451001	0.0335914898519433	0.388207461907406	0	0.00440195661879207	0.0198917278658009	0	0	0
TCGA-EE-A29B-06A	0.0314228529889688	0	0	0.0742026138947804	0	0.0804493459721583	0.0215633025238427	0.00849202778946139	0.0316503711916319	0	0.0229895194608768	0.00248224290089489	0.104515176292677	0.265927312158448	0.016379828244608	0.285325268068015	0.0218430773809285	0	0.0327570611327075	0	0	0
TCGA-EE-A29C-06A	0.0952552634604132	0	0	0.0240487249969787	0	0.0912088706505428	0.007574520713296	0.00335151881284068	0.0810627584929995	0	0.0329416974135053	0	0	0.382514129113088	0.0276595583775938	0.219402088103273	0	0	0.0349808698654695	0	0	0
TCGA-EE-A29D-06A	0.00392946071326619	0.0209409741351629	0	0	0.0159508022990267	0.126904044742668	0	0.0454200025932527	0	0	0.0160443214020051	0.0279632480506601	0	0.304955649370896	0.0169800734104788	0.26936846937701	0	0	0.141961057071814	0	0.00958189683375955	0
TCGA-EE-A29E-06A	0.0152547421264026	0	0	0.0857652395528858	0	0.0808945701272895	0	0.146720726818018	0	0	0.0177913586081879	0	0	0.168054697398191	0.050884911617363	0.204926003179482	0	0.0402145707508176	0	0.018396926497867	0.0382739026112367	0.132822350712258
TCGA-EE-A29G-06A	0.0393504632958417	0	0.00156694892465099	0.0514886406835801	0	0.136931196968876	0	0.033936823945159	0.0251118656804482	0	0.031408955803976	0.00146096074834148	0.0327532639787957	0.388813349610695	0.0694248769507852	0.0807271178914159	0.0327449729944737	0	0.0742805625229613	0	0	0
TCGA-EE-A29H-06A	0.179382298718561	0	0.00769561443444377	0.100475612401852	0	0.0934213919225507	0.00208908204297106	0.0815399886455482	0.0238142366432602	0	0.0626660988039354	0	0.00982118209581364	0.218768409735122	0.0802330245981067	0.126523655470275	0	0	0.0135694044875608	0	0	0
TCGA-EE-A29L-06A	0.132179113915272	0.0676459476524317	0	0.100605603004204	0	0.120033984500429	0.0286142227256926	0.150243981029253	0.00633807881673715	0	0.0764382369938648	0	0.00107740526570311	0.161125763644729	0.0636581827842735	0.0721591264126519	0	0	0.0179082377188124	0	0.00197211553594665	0
TCGA-EE-A29M-06A	0.117444161780149	0	0	0.0854288584062898	0.00238217647179077	0.138882712621518	0.0376565976407084	0	0.0305776324581552	0	0.0471960073403709	0.0216919846189832	0.0248071110608103	0.238152568260573	0.141844211296226	0	0.0103344798936107	0	0.0768798653637529	0	0.0267216327870612	0
TCGA-EE-A29N-06A	0.0960967272231144	0.0580826980947578	0	0.0975255068698549	0	0.226400238266635	0.0365496127300732	0.0270710492524977	0.0473590902944138	0	0.0558533913712956	0	0.014031905610775	0.129965078348771	0.0702279988215999	0.127604492243949	0	0.0132322108722629	0	0	0	0
TCGA-EE-A29P-06A	0.0433511107874287	0	0.00113947419265468	0.227895755016779	0	0.161285179235573	0.035374805188125	0.0672368233576903	0.0363470254171824	0	0.0539783519440879	0	0.0719466433525567	0.0746369336777415	0.132154129773166	0.0794128955423211	0.0129799860406121	0	0.00226088647408211	0	0	0
TCGA-EE-A29Q-06A	0.0671661468613815	0	0.00907604016419301	0.00832559892695751	0	0.110793924180008	0	0.0162591651877919	0.0671096429769849	0	0	0.0216003183256566	0.181832394552048	0.305119620661425	0.0140894945552892	0.138686313298252	0	0.0175506429526711	0.0423906973573398	0	0	0
TCGA-EE-A29R-06A	0.00155721988735796	0.0443127562588173	0	0.164387570016719	0	0.172682897216172	0	0.0152490665334397	0	0	0	0	0.0683371649183071	0.32064927333441	0.0227432161330646	0	0.000405384396311404	0	0.183880538035091	0	0.00579491327030958	0
TCGA-EE-A29S-06A	0.0152051147910323	0	0.00030829631841457	0.165818010796717	0	0.154656912636263	0.0190522149119842	0.0459039505933097	0.044174177796275	0	0.0449640744959103	0	0.0432381310926627	0.213315004080457	0.0555510480831599	0.180201115957826	0.00164782874372889	0	0.0159641197022588	0	0	0
TCGA-EE-A29T-06A	0.0654778677209672	0	0.0454932186999937	0.134671186973666	0	0.082826204087404	0.0281377475790658	0.0362571226991697	0.0546511976601555	0	0.0221206876168359	0	0.0101337202743059	0.16932854266942	0.0381001706373671	0.302383312411628	0	0	0.0101894627011704	0	0	0.000229558268851106
TCGA-EE-A29V-06A	0.074825919050309	0	0.00703635906848495	0.0714370958530903	0	0.0624483628816958	0.00047808926002159	0.0285016818957337	0.0341291010285797	0	0.0498614656584954	0	0.126165390002851	0.171213799850321	0.0380254387047122	0.124616540632568	0	0.015050190640755	0.0314255560468455	0.00559650032167017	0	0.159188509103866
TCGA-EE-A29W-06A	0	0	0	0	0	0.425770946543979	0	0.0371843188493253	0	0	0.0125717634353531	0.0131219795673536	0.108076146369596	0.0822345249670481	0	0.190660818651075	0	0	0.129392220615288	0	0.000987281000981803	0
TCGA-EE-A29X-06A	0.129733711268932	0	0.0229790340052048	0.129720019979706	0	0.0653142552610871	0.0561584819899074	0.0475076889328418	0.0632073969329292	0	0.0671938749315373	0.00356379468806833	0.0183604596783922	0.207468677249226	0.0364803195647423	0.115926657962237	0.016131408267878	0	0.0202542192873106	0	0	0
TCGA-EE-A2A0-06A	0.0319026751304073	0.0317812284952556	0.0864205369712497	0.0153750313782088	0	0.305162699030615	0.0125081922084795	0	0.00047112747956419	0	0.0140948421127558	0	0.0490804772286058	0.0520797210042043	0.0561948965725799	0.323332928295427	0	0	0.0215956440926471	0	0	0
TCGA-EE-A2A1-06A	0.133384128421075	0	0.0372567699633976	0.196165691653872	0	0.0854080030506709	0	0.0446300337709421	0.0528190613275544	0	0.0513375675836371	0.00514695466965973	0.0297814328113548	0.0311058489589147	0.100179648358723	0.198100513719911	0.00483775128153879	0	0.0298465944287496	0	0	0
TCGA-EE-A2A2-06A	0.212653126731242	0.0549532036506666	0.0132242956221203	0.0987983800270925	0.0165886291144752	0.156913539085822	0.0598821068741007	0	0.000528685287356328	0	0.0256075316019507	0	0.0490059144065024	0.230224105023882	0.0357427894078854	0.0111691846259986	0	0.00659150457486334	0.015514845758294	0	0.0126021582077479	0
TCGA-EE-A2A5-06A	0.0924034766669938	0	0.00985753653283414	0.0198798653478925	0	0.17213260115842	0	0	0.0211468198388096	0	0.0222165580893774	0	0.0510705311242371	0.107473405304838	0.0591839800492535	0.378220018342287	0.00455950830498905	0	0.0618556992400683	0	0	0
TCGA-EE-A2A6-06A	0.056209374978968	0.0740834011455927	0	0.280806777955289	0	0	0.0437749310320259	0.0744363148284034	0.0401359756909808	0	0.0725630773788394	0.0308001247919898	0.051445504562232	0.142216271788697	0.0902182614128906	0.012715625157044	0.00537500797643244	0	0	0	0.0252193513006149	0
TCGA-EE-A2GB-06A	0.101580704082914	0	0.0298034613052076	0.0951424004475325	0	0.0876942543237178	0.0588029468607903	0.025478994933903	0.0101913690493313	0	0.0507371186769138	0	0.0283762790646627	0.119589644636635	0.0988608300899342	0.264493826079559	0.00181102085882656	0	0.0274371495900719	0	0	0
TCGA-EE-A2GC-06A	0.0791827321508432	0	0.0482136705828755	0.159632904474086	0	0.175302497456151	0.0257830599109733	0.0578619978407179	0.000207206753895741	0	0.0324141500571844	0	0.00771848480525972	0	0.133743602202046	0.257355675044733	0	0	0.0225840187212344	0	0	0
TCGA-EE-A2GD-06A	0	0.024107726961119	0	0.0713086114602859	0	0.313932473301351	0	0	0	0	0	0.0143230326158494	0.054205625537041	0.169767239450188	0	0.171084080133759	0	0.0774408084699402	0.0960585307770119	0	0	0.00777187129345401
TCGA-EE-A2GE-06A	0.0977416753034866	0	0.00359464899764866	0.168823194705383	0	0.149909825691505	0.0287771596574488	0.0357647532417489	0.0437591719783868	0	0.0233182451836842	0	0.0389631475797124	0.142238211068514	0.050013046589022	0.195613169572814	0	0	0.0214837504306451	0	0	0
TCGA-EE-A2GH-06A	0.0730131834857923	0	0.0319949969757191	0.223186307815819	0	0.0525173153916161	0.080692826790083	0.0609552511406017	0.0934187915925256	0	0.0993729450655571	0	0.0219243971041717	0.0651223188345446	0.0928968413459331	0.0774560172890485	0.00972022886224724	0	0.0177285783063416	0	0	0
TCGA-EE-A2GI-06A	0.0773151669297654	0	0.0472630289307846	0.280115311118738	0	0.0521368063438608	0.0284107830430931	0.0987987006766254	0.0713237719794043	0	0.061991599033834	0	0.0305656424865033	0.00919152681739869	0.101545943470868	0.141341719169125	0	0	0	0	0	0
TCGA-EE-A2GJ-06A	0.0223626666461038	0	0	0.132861844819693	0	0.135386377974714	0.00851626213213076	0.0917176533587039	0.0229561370000089	0	0.0294752804583281	0.000668247214778572	0.139169706619247	0	0.0876398544626666	0.306064213287163	0	0	0.0231817560264616	0	0	0
TCGA-EE-A2GK-06A	0.339636222792238	0.202261571333439	0.00949863037934764	0.0730810198307798	0.0114950759233761	0.171672604069632	0.0344602295278659	0	0.00601073901033179	0	0.0354281284053027	0	0.0103485710611346	0.0521143811216013	0.00999955349742346	0.0428080117722101	0	0	0.00118526127531786	0	0	0
TCGA-EE-A2GL-06A	0.261149404020078	0.153186511762594	0	0.0980249297838506	0	0.208313574669831	0.0617057605029965	0	0.0143284389873547	0	0.0307493925324822	0.00414607398338698	0.0370095525857386	0.0364071590029955	0.0339859136844659	0.0540433706695262	0	0	0.00694991781470075	0	0	0
TCGA-EE-A2GM-06B	0	0.010293698357389	0	0	0.0011336202248519	0.186952534809972	0	0.0403180210557869	0	0	0.0475157454552831	0.0371826110492659	0.0480235337469215	0.147027145000507	0.0416006247068032	0.149688503721462	0.0108189415901474	0	0.266173980342384	0	0.013271039939227	0
TCGA-EE-A2GN-06A	0.0995450282351508	0	0.0143523121778576	0.0577811755523813	0	0.034176961997389	0	0.0438435893458117	0.0570761733570102	0	0.0248689697297378	0	0.00558210050196428	0.402071237155186	0.0458267789418605	0.197723398357995	0	0	0.0171522746476553	0	0	0
TCGA-EE-A2GO-06A	0	0.00591662617936831	0	0	0.00162313987252077	0.124841647333575	0	0	0.000154732293683644	0	0.102745470921302	0.0174682605240076	0	0.637776516179392	0.00465896311901482	0.0804127957842947	0	0	0.0244018477928409	0	0	0
TCGA-EE-A2GP-06A	0.0134646849704627	0	0	0.0585005021939577	0	0.0831229280727626	0	0.0217283172672031	0.00132510873977534	0	0	0.0148699402490839	0.0587437797750159	0.141856348909021	0.0484232322519514	0.431361084151832	0.00675967708527464	0	0.113771546466683	0	0.00607284986697722	0
TCGA-EE-A2GR-06A	0.124841145957326	0	0.037901012421828	0.00519085040811469	0	0.187400039537378	0	0.0465756095408552	0.0139390530843055	0	0.0117332092630934	0	0	0.181729337610464	0.11043848264652	0.24446529550202	0	0	0.0357859640280951	0	0	0
TCGA-EE-A2GS-06A	0.0104758630072458	0	0.000673495006254308	0.0985061416803718	0	0.0444924820234255	0.0340353609749783	0.0499506676856987	0.0193865219173258	0	0.0369468528110452	0	0.0384721435283557	0.348286050945966	0.107638700073288	0.177848098768297	0	0	0.0332876215777479	0	0	0
TCGA-EE-A2GT-06A	0.290644314073385	0	0.0386526038702286	0.0831283956889626	0.0225341538801434	0.0366711463984709	0.0247973679000097	0.0906145874537004	0.0676496846652948	0	0.0440321644200381	0	0.0103557565007564	0.109000199593715	0.0206232000759148	0.140850584455833	0	0.00630728099413231	0.0141385600294151	0	0	0
TCGA-EE-A2GU-06A	0.0830737552675606	0	0.0179919055391334	0.233466501142375	0	0.088787350771171	0.033703822767307	0.067475843776258	0.0340874827810615	0	0.119760807024173	0	0.065616695432165	0	0.0904646463379886	0.154467105578034	0.0012120657050933	0	0.00989201787767851	0	0	0
TCGA-EE-A2M5-06A	0.024197643759408	0	0.00634115471988517	0.277424883806469	0	0.0176580658015923	0.140780289777499	0.0159837648664162	0.0120675620685298	0	0.101273276650728	0	0.0160272518388225	0.086427930932762	0.0688665293834705	0.136759519140435	0	0	0	0.0110168566031002	0	0.0851752706508824
TCGA-EE-A2M6-06A	0.0146987571341695	0	0	0.00804305694492427	0	0.165367905481413	0	0.0220647895571687	0.00136316836349256	0	0.0829241657664353	0	0.100494312247373	0.476119924971726	0.0106119172095622	0.0397229546995542	0.0534472370209114	0	0.0251418106032696	0	0	0
TCGA-EE-A2M7-06A	0.172653027498111	0.153645100957679	0.00966866689898891	0.10888156837926	0.0170627359840465	0.217101975187136	0.00630846017320508	0	0	0	0.057138992601134	0	0.0362309575041387	0.0306032683708314	0.030513714052979	0.123610528033983	0	0.0365810043585077	0	0	0	0
TCGA-EE-A2M8-06A	0.0334858015893895	0	0	0.341910971406094	0	0.0677996774775307	0	0.105215752006815	0.0975850605772122	0	0.0797450820920983	0	0.0367309898698371	0	0.0930664701466601	0.141859440468849	0	0	0.00260075436551431	0	0	0
TCGA-EE-A2MC-06A	0.0878159357782343	0	0.0148315288120602	0.278924344991306	0	0.129038287017293	0.037636077280285	0.0262390540126629	0.012010632904594	0	0.0467349994769527	0.00191550534561813	0.00736833929251149	0.0853968125575713	0.0851819207323937	0.160542220998111	0	0	0	0.0209624539429869	0	0.00540188685742001
TCGA-EE-A2MD-06A	0.255228305521687	0	0.0935488814238324	0.0413416737762529	0	0.173959206597378	0.0469280515949292	0.0543281374120728	0.000276660498404523	0	0.0204552860936097	0	0.0114938601907111	0.153850965672467	0.0705891735737643	0.0670282494275059	0	0	0.00673294764008375	0	0.00423860057730234	0
TCGA-EE-A2ME-06A	0.113850153243852	0.0228800023041946	0	0.19266861589242	0	0.317611997883475	0.010203564764558	0	0.00840262245767487	0	0.0516377044891231	0	0.0201380056857989	0.101675475545896	0.0944112836225402	0.0639387494570239	0	0	0.00258182465344286	0	0	0
TCGA-EE-A2MF-06A	0.0676675443764285	0	0.0128283842570694	0.137309222025537	0	0.12325155039934	0.0311833136546877	0.0228583439701863	0.0455477087618498	0	0.0612194261272039	0	0.0423168998072348	0	0.0767957689633159	0.357000257250771	0	0	0.0220215804063762	0	0	0
TCGA-EE-A2MG-06A	0.285940056594773	0.0128648670206131	0.0501104324993811	0.123179579287138	0	0.154723657458456	0.0547333996084266	0.00667172284356326	0.0186711257429632	0	0.0634149329799725	0	0.0209430819807804	0.0476828929246098	0.0528013017263983	0.104594229264244	0	0.000719221550282845	0.00294949851839908	0	0	0
TCGA-EE-A2MH-06A	0.208687244118489	0.0487984754143927	0.0145519982644011	0.202335522187307	0	0	0.0462084024430579	0.0563441701295259	0.0795692566223849	0	0.0355626624680433	0.00687170221181601	0.034147734730189	0	0.0529162959421197	0.16927406264225	0.0142456041062486	0	0.0304868687197754	0	0	0
TCGA-EE-A2MI-06A	0.0174619035551	0	0.00111133728321495	0.124734767590062	0	0.161449813473523	0.0206914641712446	0.0711714649012936	0.0197183225546057	0	0.0252527658513005	0	0.0885408319727407	0	0.111871663356551	0.341660332531134	0	0	0.01633533275923	0	0	0
TCGA-EE-A2MJ-06A	0.216908358361698	0	0	0.166370690580138	0	0.152798920966324	0.0450606339089343	0.0554089790117659	0.0374748451393313	0	0.0747508177007241	0	0.0299631337699644	0.0295285505656252	0.104719636462312	0.0750337471851593	0.0118030070773641	0	0.000178679270659148	0	0	0
TCGA-EE-A2MK-06A	0.0437577422714842	0	0.00848106750169051	0.245190303330413	0	0.0662614649615068	0	0.0215555394796669	0.0879032759869657	0	0.0172395979774834	0.0190098634459399	0.095372769107332	0.0257462550204397	0.136482907723004	0.21132741249687	0	0	0.0216718006972039	0	0	0
TCGA-EE-A2ML-06A	0.14003397606655	0	0.00833128510426921	0.300480009258091	0	0.074699073225058	0.0347962849709413	0.0106402005471123	0.0931988159439896	0	0.0516676727850925	0	0.0303210060455391	0	0.0852202677480896	0.170611408305268	0	0	0	0	0	0
TCGA-EE-A2MM-06A	0.0739825919606813	0	0.0156413277019599	0.0485723308978885	0	0.247703857219627	0.0322483291415848	0.0353303649728671	0.00780281797079683	0	0.00514477831682867	0.0110610259695247	0.0619252400319902	0	0.0794225398068042	0.314498440002822	0	0.0023988217436914	0.0642675342629328	0	0	0
TCGA-EE-A2MN-06A	0.103843081658807	0	0.0024711648252979	0.237269968654178	0	0.151850298883848	0	0.0476320294838055	0.0645826186200213	0	0.0194743614058192	0.016791685297896	0.0309693485192574	0.00125239013371129	0.102510432281528	0.202570483353414	0.00875105919232718	0	0.0100310776900895	0	0	0
TCGA-EE-A2MP-06A	0.0297606548758521	0	0.00183571828762922	0.234936628678489	0	0.15536723014751	0	0.0425030096859027	0.057638040547217	0	0.0187909637117725	0.0242599835000552	0.0580116882742244	0.0544901645299698	0.0843996292741832	0.23212391612001	0	0	0.00588237236718486	0	0	0
TCGA-EE-A2MQ-06A	0.106496601441849	0	0.0116821817621045	0.0548683144537995	0	0.139249310409486	0.0090459383980494	0.0355893257757912	0.0295488829927969	0	0	0.00940166101136717	0.0331664381146908	0.208198385956667	0.0790891649965714	0.224440184556398	0.00382549681260228	0	0.0541513109079083	0	0.00124680240991876	0
TCGA-EE-A2MR-06A	0.15477056679363	0.032091705405404	0	0.177768775437023	0	0.206750281122793	0.00790694744956659	0.0111809857671489	0.00110091981908107	0	0.0409699119744291	0	0.0218076848297498	0.114657512469287	0.0497556964218418	0.18057544222549	0	0	0.000663570284555042	0	0	0
TCGA-EE-A2MS-06A	0	0.0728843939590606	0.0366177130204502	0.00378418938567784	0	0.158880419655236	0	0.0303132215859102	0	0.0658788882874635	0	0	0.0154961363850082	0.0886327108485619	0.16055012449476	0.12872394551389	0.00937667598803656	0	0.206295627721995	0	0.022565953153951	0
TCGA-EE-A2MT-06A	0.0895884670165856	0	0.066800715849367	0.176537084448195	0	0.0421748357412623	0.051232982747341	0.075318293832764	0.0263001544880652	0	0.0236965990512861	0.029236796171269	0.0516806502310605	0.0687056265256795	0.0422208653452348	0.135254373468883	0.0210323939157717	0.065636308887246	0.0345838522799897	0	0	0
TCGA-EE-A2MU-06A	0.0256281717299866	0	0	0.219518788093369	0	0.0642475066938015	0.0257729506456359	0.0561732114899845	0.0569245038686565	0	0.0549773252168282	0.0135866620177052	0.0249022417728997	0.0715233577341148	0.130250358150897	0.215138756330957	0	0	0.0413561662551652	0	0	0
TCGA-EE-A3AA-06A	0.210508332240829	0	0	0.0569559078889835	0	0.248536331547456	0.00664444390379238	0.0388329727233854	0.0275971878879087	0	0.0399366072613819	0	0	0.233790228147964	0.120522258221177	0.0166757301771222	0	0	0	0	0	0
TCGA-EE-A3AB-06A	0.00765631025609436	0	0.0222738241023066	0.0473896050230468	0	0.108743179924213	0.0181493646938149	0	0.00410501796111382	0	0.0199471867191079	0	0.154986647325712	0.218489359522869	0.0196698457413775	0.34586941221934	0	0	0.0327202465110039	0	0	0
TCGA-EE-A3AC-06A	0.0863492333261493	0	0.0128012789769513	0.222996867967395	0	0	0.0409668905197078	0.0772297481351263	0.0865331540162593	0	0	0.0394896821025359	0.0504222117649809	0.0893936656064498	0.0665812129761019	0.1183678092846	0.000456758113728561	0	0.0969321784536911	0	0.0114793087563227	0
TCGA-EE-A3AD-06A	0.00938380644843328	0	0	0.00259723155597779	0	0.164518783168947	0.0755034462409237	0.0623559316527391	0.0238889083984196	0	0.0626289982317679	0	0.0472557620320244	0.198417381474319	0.0760680358600727	0.25929172712153	0	0	0.0180899878148451	0	0	0
TCGA-EE-A3AE-06A	0.120250770652827	0	0.0192456460528652	0.202715882290681	0	0.141168948461127	0.0479853150708939	0.0462762111906205	0.0538773020057735	0	0.0519676892782163	0	0.0390878408320271	0.00126514729281945	0.149924410012327	0.12173665383845	0	0	0.00449818302137173	0	0	0
TCGA-EE-A3AF-06A	0.00375651490229686	0.000524591331816912	0.0055362887002186	0.0732680671405054	0	0.0942654537699313	0	0.0285812523712236	0.00275682739236488	0	0	0.0547474360796424	0.0613613402241452	0.166876992099332	0.0564779375595032	0.351358047979997	0.014863880889755	0	0.0675938052840517	0	0.0180315642752159	0
TCGA-EE-A3AG-06A	0	0.0320956657147402	0	0	0	0.159335488162517	0	0.00802004329169992	0.0421506478523926	0	0.0399977877673536	0	0	0.686041714140054	0.0046993653429742	0	0.0080302007604356	0	0.0196290869678334	0	0	0
TCGA-EE-A3AH-06A	0.0312791909143494	0.017055272896159	0.0154493864850837	0.0414693621917716	0	0.296505032191258	0	0.0124162560835655	0	0	0	0	0.125946614459897	0.269867643028743	0.0266127492168886	0	0.00334575616602655	0	0.143491365182565	0	0.0165613711836924	0
TCGA-EE-A3J3-06A	0.0294150462388072	0.00479041712220523	0	0.052516804914772	0	0.131881133379256	0.00635524909737642	0.0573511167119074	0.0151115252270962	0	0.0308968931935115	0	0.0108172953148143	0.457733716201058	0.0879446773890761	0.0852691215227358	0	0	0.0299170036873835	0	0	0
TCGA-EE-A3J4-06A	0.0469143278279848	0	0.000687307897362846	0.0638133309599127	0	0.215769914134008	0	0.0640301850041418	0.00196843868182898	0	0	0.0419425089861869	0.0540612029285165	0.0464893494758202	0.194101244648818	0.167808021634578	0.0402719440619291	0	0.062142223758912	0	0	0
TCGA-EE-A3J5-06A	0.102957144381998	0	0.0135577701136637	0.185790138180905	0	0.167099301920412	0.00871549961117501	0.0777900828240062	0.0185502747189296	0	0.0230365188001358	0.0233178284797629	0.0276246251455452	0.0501458454410153	0.106341500271372	0.167061061211701	0	0	0.0280124088993772	0	0	0
TCGA-EE-A3J7-06A	0.0275485695492883	0	0	0.212393281416495	0	0.0980831901573232	0.00671906348009712	0.0673215277377209	0.0339718360367694	0	0	0.0591564231883331	0.0361759194730155	0.00305747682448145	0.131859218836821	0.249174579466891	0	0	0.0745389138327641	0	0	0
TCGA-EE-A3J8-06A	0.105808569475449	0	0	0	0	0.17329340835834	0	0.0503972485422743	0	0	0	0.0586524743605028	0.018973657801581	0.163886413129603	0.023947423022783	0.297812195457106	0	0	0.106282896255715	0	0.000945713596644841	0
TCGA-EE-A3JA-06A	0.102619805543295	0	0.0497893611293871	0.0626157554070945	0	0.245884340159704	0.0154269084396089	0.05356508488469	0.0118803518438511	0	0	0.00111590700941162	0.0438250006338819	0	0.0504412891118664	0.335602773154383	0	0	0.0272334226828259	0	0	0
TCGA-EE-A3JB-06A	0.017723203263872	0	0.000546009465410305	0.0184098457135412	0	0.173090459262264	0.0213902529279499	0	0	0	0.00622254474398993	0	0.106112435984567	0.297350770467692	0.0594803017220875	0.277931558624621	0	0	0.0217426178240057	0	0	0
TCGA-EE-A3JD-06A	0.14588062169966	0.108361370828707	0.00875124979694645	0.161990703781027	0	0.164818958613651	0.0456007465561096	0.0269893096902481	0	0	0.0403746628233318	0	0.0437191334111123	0	0.140825210114668	0.101937028226614	0	0	0.0107510044579259	0	0	0
TCGA-EE-A3JE-06A	0	0.0395576741091747	0.0196401716142748	0.26108242136973	0	0.0517875831315025	0.0289344447511202	0.060336481771631	0.0455384085002529	0	0.0286840165450351	0.0141202848614741	0.00681318431578868	0.14200563333214	0.0931440174606907	0.189531832512203	0	0	0.0188238457249822	0	0	0
TCGA-EE-A3JH-06A	0.0850204961436996	0	0.0525861865244043	0.217949464479145	0	0.0281486294794938	0.0171796869164233	0.0269012192376657	0.0839665666416731	0	0.102529444954282	0	0.0501468180300522	0.1364629867409	0.0773901299199669	0.105721953737489	0.00305521107167763	0	0.012941206123128	0	0	0
TCGA-EE-A3JI-06A	0.0188539684981676	0	0	0.0494541470347579	0	0.329468895512002	0	0.0434763650846956	0.000408743040708073	0	0	0	0.273664242432967	0.0621402890362924	0.0374659617579863	0.112351953811605	0	0	0.0437769088964048	0	0.0289385248944138	0
TCGA-ER-A193-06A	0.028363418215436	0	0.000583465203588313	0.0986170538854911	0	0.11963307446478	0.0164779462307298	0.042328968590637	0.0582182871175502	0	0.0111396386018155	0.00705258358963674	0	0.408597393469126	0.100988397996291	0.0582659394922936	0	0	0.0497338331426244	0	0	0
TCGA-ER-A194-01A	0.0268275190832356	0	0	0.293516853577011	0	0.035600645788872	0	0.0880801505675824	0.101021025967041	0	0.0287714525203023	0.0122436106537042	0.156174136649639	0.0557914716087534	0.054659530378681	0.136031694577123	0.00348084433786968	0	0.00780106429018569	0	0	0
TCGA-ER-A195-06A	0.0749497518572039	0	0.00731248783762907	0.192365669531383	0	0.0917340273144838	0.0228657015254375	0.00914003997077304	0.0498829897521842	0	0.0546040383312513	0.0143531063633192	0.0450328172729053	0.105034708871494	0.0616565798994092	0.245650371205406	0	0	0.02541771026712	0	0	0
TCGA-ER-A196-01A	0.0106866931068183	0.00121956211104428	0	0.0134170531177665	0.0261296697269232	0.0228415954038248	0	0	0.0156897245694234	0	0.0534186523236832	0	0	0.455729468533036	0	0.106730623677199	0	0.118149862484632	0	0.161077326735147	0	0.0149097682105027
TCGA-ER-A197-06A	0	0	0.00202852614099263	0.322979008647905	0	0.0482158048863639	0	0.0677665514972306	0.0639597586340225	0	0.0147124033593323	0.0203542974506006	0.0670052799511469	0	0.0890375795708759	0.288426957408471	0.00117743555725293	0	0.00356593530136383	0	0	0.0107704615944411
TCGA-ER-A198-06A	0.0490884455794388	0	0.0101772792648339	0.0798775204489041	0	0.05558887465555	0.0158918677006091	0.10292756079514	0.00482787776134831	0	0.0551039463302622	0.00756974007941103	0.09182764487148	0.140259365281645	0.09429536869755	0.254310239737242	0.0176630828269584	0	0.0205911859696269	0	0	0
TCGA-ER-A199-06A	0.219341719192557	0	0.0647650057728118	0.24779796038547	0	0.0490093804031001	0.012001436522166	0.0468660761033525	0.0604837478352074	0	0.0421686901003167	0	0.0394193000464132	0.0453494649081459	0.0329201625071815	0.125695648531684	0.00784184905758812	0	0.00633955863400556	0	0	0
TCGA-ER-A19A-06A	0.0371732737770238	0	0.00146124553358751	0.0587774787381541	0	0.234702428908206	0.0366217778487663	0.0314734444702542	0.0163006021957468	0	0.0633886885767606	0	0.0286729314524409	0.191190585820513	0.0770833618776957	0.199049961883924	0	0	0.0241042189169273	0	0	0
TCGA-ER-A19B-06A	0.0421457941973886	0	0.0223985108639501	0.14354734936237	0	0.0285016155276911	0.0194079931047856	0.039353119146528	0.0497358144648346	0	0.0374640872756725	0.017140209081588	0.000865704192115281	0.431619221479309	0.0138430738463071	0.108815573225756	0	0.00329551792945552	0.0418664163022483	0	0	0
TCGA-ER-A19C-06A	0.00215348971406245	0.00465337175860544	0	0	0	0.048712958988817	0	0.0119498446941196	0.0486773461127155	0	0.0561954854098647	0	0	0.649522617067871	0	0.0767758809605598	0	0	0.0770289996614026	0	0.0243300056319819	0
TCGA-ER-A19D-06A	0.100965876799348	0	0	0.078949312746805	0	0.179544549496582	0	0.016711407065079	0.0272282046953071	0	0.0600596765413641	0	0.049462354296053	0.160528036085649	0.0535151649524777	0.268799156351004	0	0	0.00423626097033087	0	0	0
TCGA-ER-A19E-06A	0.0767107467285335	0	0.00704283322909351	0.0403844398904145	0	0.257832188377517	0	0	0	0	0.053249199579732	0	0.0325374825646797	0.240566105723988	0.0764612001987056	0.208913706636364	0.00630209707097193	0	0	0	0	0
TCGA-ER-A19F-06A	0.0286947663440894	0	0.0225241980804498	0.06034845482528	0	0.203780014764511	0	0.0373019422247111	0.040882088683245	0	0.0181447431535687	0.00273788624810168	0.0560967419330367	0.20936260317197	0.0917452576884673	0.190380332699018	0	0	0.0380009701835516	0	0	0
TCGA-ER-A19G-06A	0.0952277281526262	0	0.0243165684638698	0.0709712406687248	0	0.113378568786973	0.0576017128241138	0.0156206449857446	0.0141965908008719	0	0.0975953780038634	0	0.0303112960133719	0.241674535483852	0.10288773937042	0.0988734705108603	0	0	0.0373445259347084	0	0	0
TCGA-ER-A19H-06A	0.115357186776117	0	0.0207279922870801	0.205621636804459	0	0.135438586880328	0.0187465869834648	0.0502645842166941	0.0352304492120358	0	0.0416266182006286	0.0101578721441378	0.0341298268222746	0.0579689842395129	0.0769763869273866	0.173087631907406	0	0	0.0246656565984746	0	0	0
TCGA-ER-A19J-06A	0.056667779885888	0	0.00686396088148465	0.0585658512114403	0	0.0889875747202062	0.00216235695911681	0.0193780707706745	0.0356491048305356	0	0.0222405748168732	0	0.00709403044745764	0.287816989249832	0.0389012450715903	0.353884868615017	0	0	0.0217875925398838	0	0	0
TCGA-ER-A19K-01A	0.0239300758326004	0	0	0.129106825084422	0	0.126584919758259	0	0.0844485362015251	0.00778511492440711	0	0.0254889520761311	0.0289428392131651	0.0174211816329734	0.0257949483819188	0.0904867802400165	0.274039865498042	0.082567747146856	0.00871651632297083	0.0399451521156991	0	0	0.0347405455710131
TCGA-ER-A19L-06A	0.0742929370743459	0	0.00248421608829267	0.0179871319858978	0	0.264071384434999	0	0	0.0168957699749441	0	0.0227597606001544	0	0.0246539446550994	0.0392990567742007	0.0273280427692662	0.467886000950365	0	0.0259880639076281	0.0163536907848066	0	0	0
TCGA-ER-A19M-06A	0.0048918116670532	0	0.0068963104397764	0.194318499291243	0	0.164013050659481	0.0308827800497476	0.0609039998935408	0.00397043710390247	0	0	0.0108855046569664	0.0311117624811057	0.216943655112979	0.146473680064285	0.0634566219485854	0.0016102672611645	0	0.0569727123853708	0	0.00666890698479859	0
TCGA-ER-A19N-06A	0.0619436668424196	0	0.0219314818390731	0.151686390848725	0	0.0958617289159534	0.0122292496824015	0.0274230727090375	0.0455967735687186	0	0.0111088231929086	0.0121295548428792	0.0395745778862752	0.191398292681625	0.0630873319658166	0.204240691991882	0.00361306940384934	0	0.0581752936284349	0	0	0
TCGA-ER-A19P-06A	0.13814024916519	0	0	0.216658831091428	0	0.151530578252471	0.0147434400179073	0.05341140362482	0.051138121772195	0	0.0547875432631461	0	0.0518114128605261	0.0525025960308206	0.0981598402082528	0.109608546206645	0.00750743750659795	0	0	0	0	0
TCGA-ER-A19Q-06A	0.00467905903223445	0	0	0.119346377729865	0	0.079274965867494	0	0.0381454890960638	0.0482250662318084	0	0.0234459381434445	0.0114051581774281	0.092987874926475	0.233290436125814	0.0901152730181853	0.219393437608254	0.00487677687237792	0	0.0348141471705561	0	0	0
TCGA-ER-A19S-06A	0.0297575924271069	0	0.0138395534002303	0.270281780181961	0	0.0712073639787684	0.0159290111116483	0.0940240462393179	0.0819060181093834	0	0.0282800741011892	0.00808999417301948	0.0148515722003106	0.178397284757108	0.0841167275745077	0.109127643721762	0	0	0.000191338023687003	0	0	0
TCGA-ER-A19T-01A	0.105531448818256	0	0	0	0	0.141534145503139	0	0	0	0	0.0194169924739472	0.0208905632095116	0.0127148943096141	0	0	0.563845104503724	0	0.00023893161882513	0.135827919562983	0	0	0
TCGA-ER-A19T-06A	0.0471495280744397	0	0	0.0728599648971957	0	0.220299296167379	0.0124846614399864	0.0140949808054939	0.00231028713389441	0	0.0667368756379189	0	0.0131548307336712	0	0.0550992796351656	0.48601557910365	0	0	0.00979471637120546	0	0	0
TCGA-ER-A19W-06A	0.0206075398845878	0	0.00798000972895591	0.165564189045747	0	0.178429386629275	0.0602740874956454	0.0525366778245922	0.0130490263938517	0	0.0602786536046272	0.0143642199856215	0.0904164198481147	0.0744553659425594	0.108062448115795	0.0839096388965914	0.00661562531353447	0	0.0634567112905012	0	0	0
TCGA-ER-A1A1-06A	0.362394175998535	0.00135362574450096	0.0530746115483803	0.0312447521424636	0	0.261169434813004	0.0336189738583091	0.0115783339255461	0.0164490235864863	0	0.0643541279028333	0	0.0136862249712321	0.0636408471759347	0.0175192031428087	0.0528424448727624	0	0.0170742203172031	0	0	0	0
TCGA-ER-A2NB-01A	0.0569880659153321	0	0.0239740191592132	0.305275318407935	0	0	0	0.0853027598789106	0.0510635650301649	0	0.110256839898838	0.0244622992193377	0.0278517190017762	0.17277691902731	0.00773865371861853	0.0995612532911393	0.0192946965923394	0.0103765521574958	0.00507733870158925	0	0	0
TCGA-ER-A2NC-06A	0.0131214828590985	0	0.0072643212425089	0.0554688080677553	0	0.136364770173185	0.00219130413722085	0.0196602687026181	0	0	0.0588543246571121	0	0.146998561285818	0	0	0.417719972548451	0	0.000425806086835433	0.141816371547219	0	0.000114008692177726	0
TCGA-ER-A2ND-06A	9.1808681620913e-05	0.0109943206666822	0.0054614165878124	0	0	0	0	0.0566134232957293	0.0018104941630572	0.0266058554385461	0.0220291251243481	0	0.07877716961749	0.246250907875523	0.154500185953317	0.196837628323967	0.00504690968455919	0	0.150673580845389	0	0.044307173741959	0
TCGA-ER-A2NE-06A	0.0975738846469428	0	0.0183634822418257	0	0	0.156207301480858	0	0.120688641743978	0	0	0.0915209267969962	0.014296802727013	0.107808648548185	0.123211076499594	0	0.0251153962115191	0	0.111769001044716	0	0.0439522864069204	0.0411650417718332	0.0483275098796185
TCGA-ER-A2NF-01A	0.14647401600916	0	0.0507978063446305	0.240340749184761	0	0.11673547210684	0	0.0786110303407835	0.0848744529080236	0	0.0233510773130997	0.000106428942657736	0.0279884694532605	0.012432775949223	0.0572338954347945	0.145876554377878	0	0	0.0151772716348874	0	0	0
TCGA-ER-A2NF-06A	0.0581840185718399	0	0.0859086132154735	0.344189093302733	0	0.165231773591231	0	0.0266248864073392	0.0717518821303245	0	0.0120805801269468	0.0142469603851095	0.0559113773072491	0	0.0376682365106206	0.12199536896405	0	0.00322538482931144	0.00298182465777095	0	0	0
TCGA-ER-A2NG-06A	0.00719528316389207	0	0.00108021486326935	0.279472974275476	0	0.0299683199770181	0.124787353848299	0.0287983178760696	0.0301234746199496	0	0.0920412441132141	0.0279386705084636	0.0266905831897983	0.108908945618492	0.0927903459644067	0.0850675162289334	0	0.00439263918602028	0.0607441165666981	0	0	0
TCGA-ER-A2NH-06A	0.0666334840188482	0	0.0190046913538895	0.287435165169089	0	0.0553466786847859	0.0553205778399667	0.0690415476276524	0.0511338764940453	0	0.0177311396069093	0.0542732688387683	0.0638424977781824	0.0213946985445244	0.0911712031062401	0.0701138437791115	0.00871485340690406	0	0.0632638233987661	0	0.00557865035231667	0
TCGA-ER-A3ES-06A	0.00456321795354692	0.022305304739142	0.000305014999075708	0	0.0077603062283794	0.164024445746146	0	0.0531287682008958	0.0138897659038939	0	0.103765559059147	0	0.19696364834672	0.0857209514469039	0	0.13694363549951	0.00979076886527753	0.00757651060606649	0.151174692798981	0	0.0420874096063135	0
TCGA-ER-A3ET-06A	0.040263846149483	0.0368564439909387	0	0	0	0.192706173982753	4.70965583867983e-05	0.0169746448523382	0.0612730445134581	0	0.0830792474969778	0	0.140401986561359	0.0475311045722856	0.000217818132605878	0.245073630615337	0.00814182601847358	0.0237411509281813	0.0855233149929645	0	0.0181686706344568	0
TCGA-ER-A3EV-06A	0.0669103440280032	0	0.107346755597692	0.297683047352293	0	0	0	0.120373578701847	0.00620932761690761	0	0	0.0411567080507418	0.0234007348988458	0.0666304529108914	0.0414680825368715	0.179085878778124	0.0497350895277823	0	0	0	0	0
TCGA-ER-A3PL-06A	0.0373822491926909	0	0.00783741291483497	0.0256509850209407	0	0.0891021290927563	0.00396032641238653	0.044272791028462	0.0229557529290642	0	0.033640607730445	0	0.00910356300794321	0.417080906286075	0.0766962855281105	0.21361469806141	0	0	0.0187022927948808	0	0	0
TCGA-ER-A42H-01A	0	0.0126904641056574	0	0	0	0.210941700809742	0	0.0304379314557331	0.0206443195879881	0	0.0292519833731823	0	0.0250765287635848	0.135442307909615	0.00506694924149331	0.239672971677286	0.00177161325254689	0	0.275874606685293	0	0.0101162489713738	0.00301237416650412
TCGA-ER-A42K-06A	0.0130822239975683	0.195649453150741	0.00340766555828223	0.0833151372788054	0	0.21427134249431	0	0.0530883055748611	0	0	0.0157675355660628	0	0.181807007756581	0.121435115122443	0.0617672957049777	0	0.0138684007267744	0.0119597898930652	0	0.0233058561776054	0.00727487099792229	0
TCGA-ER-A42L-06A	0.0492804627140286	0	0.0171396584438042	0.308151889667703	0	0.0475954114639848	0.0661698230740477	0.0151142357911833	0.0382822690956477	0	0.0647351141045544	0.0059537294388625	0.0866722479993124	0	0.0608711843500586	0.214583270022425	0.00576085919950838	0	0.0196898446348793	0	0	0
TCGA-FR-A2OS-01A	0.00217790503034411	0.00350729373042564	0	0	0	0.271875122275106	0	0.0109141275724792	0.00463102937688232	0	0.0634020481934008	0	0	0.444293651414913	0	0.16130955661685	0	0.00211539040406706	0	0.0357738753855329	0	0
TCGA-FR-A3R1-01A	0.0504811378805072	0	0.0573315058892959	0.22570352644074	0	0.155363454468543	0.0182936414434427	0.0966072139136571	0.0264424146550415	0	0.0111273316296347	0.0424609376596087	0.0172496839460997	0	0.0639794638781969	0.192171053004187	0.0238986027492579	0	0.0188900324417869	0	0	0
TCGA-FR-A3YN-06A	0.00317710151665475	0.0157161363593419	0.00851440354296879	0.133002333105834	0	0.195573102977581	0.0675094095331589	0	0.00122675562610094	0	0	0.0287235975789339	0.0436680668452442	0.102200253893479	0.0850669806439973	0.130502438282078	0.000408217053410205	0	0.160248502726468	0	0.0244627003147486	0
TCGA-FR-A44A-06A	0.0108075176198204	0	0.0107316737623666	0.23427630670927	0	0.104452911271734	0.0525081989299365	0.0189789149486298	0.0588733617890153	0	0.0222885178415766	0.0173912599200842	0.0284957617124789	0.162112208048284	0.116443037619976	0.123142585561369	0	0	0.0394977442654584	0	0	0
TCGA-FR-A69P-06A	0	0.019990906831191	0	0	0	0.357848100283117	0	0.0999218115335819	0.00189636683859096	0	0.03732525810667	0	0.0946101580851066	0.18103430335925	0.0438672730118667	0.107906768121301	0.0285496302239551	0	0.0177746460283294	0	0.0092747775770402	0
TCGA-FR-A728-01A	0.00415966139788791	0	0	0.245859975422503	0	0.204832142245166	0	0.0852250663740723	0.0589445123189785	0	0.0204467744833467	0.0303129218689639	0.0364435676665259	0.0459971007216743	0.0916680680594417	0.141807596110373	0.0014953446982349	0.0125914441523744	0	0	0	0.0202158244804576
TCGA-FR-A729-06A	0.137897591620675	0	0.00591246090845422	0.146170854979741	0	0.234098069250415	0.0198312836361566	0.0500962926963309	0.0739665016138905	0	0.0730425920442931	0	0.0310341730431558	0.0281611325825953	0.110441877923859	0.0775881919417665	0.00671801021607209	0	0.00504096754259539	0	0	0
TCGA-FR-A7U8-06A	0.00317507474388863	0.00787359078504197	0	0	0	0.183533034947607	0	0.00889298412517496	0.0403248455263683	0	0.0830805760031158	0	0	0.653427433511175	0.00533462588206947	0.00547040037523985	0.00403688268281386	0	0.00485055141750527	0	0	0
TCGA-FR-A7U9-06A	0.0169661909762527	0	0.00177927778220132	0.0284577440944179	0	0.177596056096487	0.00163547815552253	0.0117498333230614	0.0379402463761507	0	0.0183452077934011	0.0139768199122557	0.0506152559833664	0.236675154964528	0.0517215453886472	0.3109828147077	0	0.00317783685393108	0.0383805375920767	0	0	0
TCGA-FR-A7UA-06A	0.0439580172148386	0	0.0100232648662823	0.251875214659472	0	0.127276773999635	0.0160628974708611	0.0756725321247551	0.0855377622474386	0	0.0794323488372328	0	0.0107650975527037	0.127244899516222	0.0713927984283054	0.0928938142883004	0.00786457879395191	0	0	0	0	0
TCGA-FR-A8YC-06A	0.0828031374786933	0	0.0323942723591856	0.184951326566935	0	0.145888823979328	0	0.0932255258947213	0.0212956469748941	0	0.0579497959958284	0	0.0240346983049008	0.00469627429660648	0.0564373614338656	0.296323136715041	0	0	0	0	0	0
TCGA-FR-A8YD-06A	0.061665993378571	0	0.00552835195850334	0.103385416162016	0	0.053442872945107	0	0.000685742204004318	0.0606195117637388	0	0.0165698320166118	0.0111688379120104	0.0113536817592004	0.491812507419728	0.04643936715095	0.105992514281271	0	0	0.0313353710482871	0	0	0
TCGA-FR-A8YE-06A	0.201536872762452	0.0487524952088626	0	0.0330697417955112	0.108018328765914	0.247004681215746	0.0241286528146408	0	5.96814902987852e-05	0	0.0678044546432915	0	0.0259407439925042	0.0430884824601509	0.0195326196639024	0.155224614618809	0	0.0258386305679168	0	0	0	0
TCGA-FS-A1YW-06A	0.24606891381453	0	0	0.088580352728329	0	0.253483576180871	0.00336506252590104	0.0144384358462383	0.0189028993480233	0	0.0440031408780782	0	0.0465386393580861	0	0.0525742139732977	0.210897821701768	0.0169996948303467	0	0.00414724881452989	0	0	0
TCGA-FS-A1YX-06A	0.00196131393347377	0.00781726497555604	0	0	0	0.201130106404742	0	0.035911246768052	0.0198470476560229	0	0	0.0170553910088958	0.059507623040376	0.275274729996377	0.0122749223783275	0.247436049419057	0	0	0.106134845138739	0	0.015649459280381	0
TCGA-FS-A1YY-06A	0	0.0101857837062541	0	0	0	0.382184426069295	0	0.000955986734950502	0	0	0.0289453868544492	0	0.0811002336567597	0.32334412048182	0.0143319735700008	0.0277607929754439	0	0	0.124777110269463	0	0.00641418568156368	0
TCGA-FS-A1Z0-06A	0.0688581898571882	0	0.0168444327327869	0.159702656670879	0	0.141992565454582	0	0.0555093473616889	0.0284818667407732	0	0.0463028661575074	0.0124429638427707	0.0333203205064379	0.1239858505718	0.100049802038288	0.201814447094477	0	0	0.0106946909708212	0	0	0
TCGA-FS-A1Z3-06A	0.00535626766829188	0.00587668026537318	0	0.0456199715857326	0	0.293549090059901	0.0830385345350148	0.00190491091763369	0.0152516027903223	0	0.0680011490009764	0	0.0725584749835378	0.0216787584782894	0.0802957468309534	0.257668923063737	0.00363111790584127	0	0.0410118851233491	0	0.00455688679104586	0
TCGA-FS-A1Z4-06A	0.221970737100484	0	0.0243149964980892	0.0565917407803014	0	0.217554864663861	0.0240522461214709	0.0677889202609061	0.0261251321793786	0	0.0852300701026218	0	0.0170273510261735	0.100982016781087	0.0776382215473937	0.0725041267324877	0	0.0023734227014622	0.00584615350428369	0	0	0
TCGA-FS-A1Z7-06A	0	0.0102358367342668	0	0	0	0.0706802476964958	0	0.00912905497621133	0.0085240342088771	0.0340010441711636	0.0433299007929676	0	0	0.735659407150952	0	0.077426618539081	0	0	0	0.000575901966475711	0.010437953763509	0
TCGA-FS-A1ZA-06A	0.108099677058168	0	0.0329202608938637	0.109354128059044	0	0.105623759655397	0	0.132371258631277	0	0	0.0199370668392212	0.0316244752380036	0.0395938412555874	0.181321056459557	0.10204544187307	0.10847421349673	0	0	0.02863482054008	0	0	0
TCGA-FS-A1ZB-06A	0.0472061112904305	0	0	0.0138918858880092	0	0.179465894433611	0.00291287895120347	0.0102466603084228	0.0264978749050082	0	0.0237972318808245	0	0.142586605958875	0.185371883606207	0.0568484491673924	0.253614732173999	0.00576290617214394	0	0.0517968852638729	0	0	0
TCGA-FS-A1ZC-06A	0	0.000459120249611107	0	0	0	0.134432137351305	0	0.0119792389939463	0.0150408152876884	0	0.0492763940748627	0	0.0111113969463966	0.660617340610296	0.00134109664888024	0.0927598297813262	0	0	0	0.0229826300556878	0	0
TCGA-FS-A1ZD-06A	0.00315709262340631	0.00682542361749802	0	0.0204166358632877	0	0.146108349383535	0	0.0112306084260756	0.0216214449369742	0	0.0436607199244401	0.113707200923688	0.0562980754426603	0.4418556038959	0.00376756548423533	0.0741989174939006	0	0	0.0571523619843986	0	0	0
TCGA-FS-A1ZE-06A	0.0594149466356007	0	0	0.0591851815762002	0	0.115617729237119	0	0.0365991980978373	0.0290127327479819	0	0	0.0182124084413981	0.0346497916705623	0.2010696073983	0.0808857587725914	0.25369172756382	0.00513554949165613	0	0.106525368366932	0	0	0
TCGA-FS-A1ZF-06A	0	0.0261491112761342	0	0	0	0.0185090197962187	0	0.0423536181697292	0.0272583141060463	0.000491614289650409	0.0609508362428689	0	0	0.658927642968579	0.0211045766621023	0.0313534161696339	0	0	0.0925768601897998	0	0.0203249901292379	0
TCGA-FS-A1ZG-06A	0.120310684418963	0	0	0.0484041789963815	0	0.15905992035756	0.0420949064622594	0.0404058984855414	0.0193312872211096	0	0.0444175255859491	0	0.0763950989001446	0.0840005430532579	0.0408736607471073	0.249694500337348	0.0373080957566438	0.0172377837819184	0.020465915895817	0	0	0
TCGA-FS-A1ZH-06A	0.195656474245927	0	0.0411550699505772	0.122124596554946	0	0.146055538871154	0.0530752008021378	0.00103484022879954	0.00732655607903509	0	0.0372861245889616	0	0.0190819697644041	0.101544085911032	0.0562987185599278	0.217125395454713	0	0	0.00223542898838379	0	0	0
TCGA-FS-A1ZJ-06A	0.077668798804952	0	0.000567953646765581	0.212926738753196	0	0.130871495067809	0.0466202155602276	0.0367492022752347	0.0169978943487606	0	0.0686633446029415	0	0.0243055339234536	0	0.0916844049393111	0.292066973518544	0.000877444558804057	0	0	0	0	0
TCGA-FS-A1ZK-06A	0.0165219764585546	0	0	0	0	0.155799091230041	0	0.00732039211298486	0.058094774845542	0	0.0446353623073756	0.0312281525722776	0	0.566686701903658	0.0254687835543587	0	0.00723905007956173	0	0.0675606799797618	0	0.0194450349558839	0
TCGA-FS-A1ZM-06A	0.00076584482481249	0	0.00116601696699979	0.199619778598056	0	0	0.0721941115829174	0.0553430154839387	0.0790149083597548	0	0.113310234481096	0	0.0103263240809448	0.185180690284661	0.0500507786567927	0.215831414150121	0	0	0.0171968825299064	0	0	0
TCGA-FS-A1ZN-01A	0.0944394253358801	0	0.0341578241016055	0.0291245567196269	0	0.0751620809077508	0	0.00691643224405197	0.0324008796877523	0	0.0472739966714262	0	0	0.41583310834268	0.0235927186866623	0.226261432461176	0	0	0	0.0148375448413884	0	0
TCGA-FS-A1ZP-06A	0.209728302525376	0	0.0205473492337665	0.0792099786706209	0	0.153227995381069	0	0.0410924946509455	0.0255645740172634	0	0.0143873214828962	0.0041951027885305	0.0250668554213294	0.0291526540267795	0.0455238422444623	0.305369166035186	0.0248773002552635	0	0.0220570632665107	0	0	0
TCGA-FS-A1ZQ-06A	0.148091892046499	0	0	0.0687115678241022	0	0.168522296467305	0	0.0204295111592559	0.0954059686692938	0	0	0.00683369410388493	0.0549869945026297	0.192635376865793	0.0381203388672591	0.170580774271908	0.00578643152974138	0	0.0170984226797857	0	0.0127967310125422	0
TCGA-FS-A1ZR-06A	0.00976064445620814	0	0	0.0980146653162658	0	0.239302827597066	0	0.0467410177349219	0	0	0.0269670627726678	0.0225356175290947	0.0789068530976674	0.111134515793138	0.122023432836548	0.17207310893711	0.00707935663701242	0	0.0654608972923002	0	0	0
TCGA-FS-A1ZS-06A	0.00963844798957395	0	0	0	0	0.166070743402408	0.00606794225728204	0.0202650413033265	0.0100658993257614	0	0.0608199623422933	0	0	0.398108517405404	0.0156625025513477	0.306244061753587	0	0.00154932478873417	0	0.000551697093789186	0.00495585978649388	0
TCGA-FS-A1ZT-06A	0.125222609168563	0	0.0140735151428359	0.205667671661469	0	0.234894927132398	0.0524627712921958	0.00252760756274488	0	0	0.077946216899042	0	0.0319642416662176	0.0490246633104464	0.0693572944571587	0.119632545736651	0.0146801008696495	0	0.00254583510062815	0	0	0
TCGA-FS-A1ZU-06A	0.00376596045791661	0	0	0	0	0.101328017440325	0	0.0470905814190409	0.00114250411685422	0	0.0187529767104259	0.00703406845627553	0.0979793106110328	0.532958870268927	0	0.104962498925119	0.000997547019949532	0	0.0548923564080975	0	0.0290953081660368	0
TCGA-FS-A1ZW-06A	0.0634767526582353	0	0.343793584507379	0.0740012321542392	0	0.152794236748755	0.0124863243471323	0.0320428927266123	0.00130527135221367	0	0.0168739247497438	0	0.0423018872683054	0.0190392873045955	0.0655261209909335	0.170854560436655	0.00550392475519961	0	0	0	0	0
TCGA-FS-A1ZY-06A	0	0.0021269077349284	0	0.092016950886681	0	0.0398446289984622	0	0.0623389755529787	0.0410902795499327	0	0	0.0433352520804434	0.0863495309925311	0.202893205477688	0.0357410380216056	0.245934131112602	0	0	0.148329099592147	0	0	0
TCGA-FS-A1ZZ-06A	0.124522178389588	0	0.0596745689948357	0.0915712698490285	0	0.260426225527576	0	0.0701752121363773	0	0	0	0	0.0154469121397567	0	0.0830770508071733	0.219944065581931	0	0.00460201851396334	0.0705604980597702	0	0	0
TCGA-FS-A4F0-06A	0.00950559581330568	0	0.000786901060113255	0	0.0527867301489198	0.254737515785079	0	0.0164547926279916	0.0574187938153418	0	0.104930360530639	0.0128859908127436	0.0730475034517069	0.151882801933443	0.0126142934412635	0	0	0	0.252474455834602	0	0.000474264744851322	0
TCGA-FS-A4F2-06A	0.0185279726466812	0.0194223998866272	0	0	0	0.262181304695193	0	0.00037715563632616	0	0	0.021222721668826	0	0.126672972285004	0.199170869906916	0.011818094196927	0.268075524800927	0	0	0.0598727724556239	0	0.0126582118209477	0
TCGA-FS-A4F4-06A	0.00196192715231127	0.00594042134515623	0	0.203657320844288	0	0	0	0.0440575436774826	0.0905855874245255	0	0.0156138960874108	0.00166662067285895	0	0.503568257521766	0.0223037182621143	0.0456154744320073	0	0	0.0650292325800785	0	0	0
TCGA-FS-A4F5-06A	0.00393738652346986	0.00200310037437793	0	0	0	0.244139175351908	0	0.0591440217626916	0	0	0.0490390934890531	0.0475740964818131	0	0.413750015289962	0.0569592090329826	0.0886585661392939	0	0	0.0134522633879083	0	0.02134307216654	0
TCGA-FS-A4F8-06A	0.197285784786204	0.0307129960692591	0	0.174482950307884	0	0.269902980368776	0.0120361938041721	0	0.0290890704319772	0	0.0674932712784782	0	0.0345323346349592	0.0569168466406595	0.0515839511810415	0.0747141691631881	0	0	0.00124945133340177	0	0	0
TCGA-FS-A4F9-06A	0.0519894772546628	0	0.0644408090939344	0.0144504414612589	0	0.0928692296988401	0	0.0803663770933435	0	0	0.0472781776008935	0.0316550679830025	0	0.144904485238106	0.050961716186375	0.332733166333529	0	0	0.0850626575660829	0	0.00328839448997153	0
TCGA-FS-A4FB-06A	0	0.00240538308774496	0.0012408044755736	0	0	0.195437352987319	0.00745529821169942	0	0	0	0.140886145656005	0	0.0751108553452047	0.21247650786505	0.0192151704046115	0	0.00784533379315155	0	0.330569897119297	0	0.00735725105434375	0
TCGA-FS-A4FC-06A	0.0729615042294754	0	0.00249001817210092	0.0947753427701389	0	0.0949214482154638	0.0383338584774208	0.0553594035299942	0.0171747042746355	0	0.0521295795243543	0	0.0374058726823522	0.187405993704655	0.120928628220622	0.175213875409819	0.0055898094187031	0	0.045309961370264	0	0	0
TCGA-FS-A4FD-06A	0.114565598039155	0	0.0369901767017981	0.166119803889271	0	0.0239600641420181	0.00161979754556888	0.0824631837961583	0.0389072995512761	0	0.0295195176072233	0	0.0158132429755568	0.276325254132707	0.0398635952929933	0.165200680227395	0	0	0.00865178609887906	0	0	0
TCGA-FW-A3I3-06A	0.0975212307687149	0	0.0340782187200653	0.113267814863223	0	0.177797065370192	0	0.140422042746653	0	0	0	0.0223464513414654	0.05839352440131	0.060649585926262	0.0358424240876542	0.220314960595547	0	0.00880561654602617	0.0305610646328872	0	0	0
TCGA-FW-A3R5-06A	0.171281964001809	0	0	0.0909804325438245	0	0.189050099145289	0	0.0753937823989279	0	0	0	0.0113855628514782	0.0441119504816283	0.141787021788289	0.130019105680965	0.0976036471152643	0.00269080238053925	0	0.0219115461098197	0	0.0237840855021658	0
TCGA-FW-A3TU-06A	0.105664889263993	0	0.0860270261513473	0.138003451064517	0	0	0	0.0670873241790589	0.110101647182239	0	0.0481123315387723	0.000488289912540225	0.073928777003722	0.322937840991047	0.0117684036147542	0.03588001909801	0	0	0	0	0	0
TCGA-FW-A3TV-06A	0.231558197687743	0	0	0.107279600636271	0	0.182158715266858	0	0	0.00154649151615457	0	0.0545237190117547	0	0.0632261708408795	0.180781375307706	0.0574867987882892	0.0523147855062662	0	0	0.0691241454380781	0	0	0
TCGA-FW-A5DX-01A	0.14257333854454	0	0.067577878409801	0.0778169635297375	0	0.0658127102973926	0	0.0441680451689965	0.00478365933298624	0	0.0400839606361931	0.0238598976538086	0.0288420276478521	0.126758397716903	0.0638365323163904	0.257080871817692	0	0.0207931672855592	0.0360125496421478	0	0	0
TCGA-FW-A5DY-06A	0.401385444090667	0.0774289909117442	0	0.0685882900658822	0.0519005930413389	0.133438165641934	0.028392139863568	0	0	0	0.0667646798658016	0	0.00914903234925178	0.042375330314291	0.0501342738102338	0.0704430600452873	0	0	0	0	0	0
TCGA-GF-A2C7-01A	0.00526885119160271	0	0	0	0	0.29536833729785	0	0.0414374693295462	0	0	0.015507446983835	0	0	0.255767309168625	0	0.343130106684495	0.00584408909320954	0.0154752473443669	0.00862601380227	0	0.00360897887732442	0.0099661502268747
TCGA-GF-A3OT-06A	0.0325471477192523	0	0.00839744461567194	0.0738698712196739	0	0.211763076855837	0.0294531752387704	0.0221350824549395	0	0	0.0759590208855066	0	0	0.261387629768216	0.0739788466874816	0.184937460218171	0	0	0	0.0255712443364799	0	0
TCGA-GF-A4EO-06A	0.035131423927388	0	0.040356375058987	0.136915506098449	0	0.184045901158837	0.044716287463022	0.0180265713774026	0.0465231586558951	0	0.0607183172449568	0	0.0169751170371835	0.174134826778821	0.121009790869463	0.113451464948169	0	0	0.00799525938142541	0	0	0
TCGA-GF-A6C8-06A	0.0762051431706314	0	0.0152530030836133	0.120974166983142	0	0.181511885057495	0.0838165183455496	0.044176653520006	0.0235348280614649	0	0.0810477543247322	0.0106282939442033	0.0537611922783655	0.0937806645278242	0.109357025410021	0.0821350549558814	0	0	0.0238178163370702	0	0	0
TCGA-GF-A6C9-06A	0.152526085427958	0.0301263386623361	0.00418654024257706	0.0536203645435427	0	0.167259888534546	0.0246394127337605	0.00589542647347833	0	0	0.0815293857678765	0	0	0.225187143656319	0.0608614186686478	0.186332619918968	0	0	0.00783537536998887	0	0	0
TCGA-GF-A769-01A	0	0.00233055035628641	0	0.0828948678814855	0	0.105642613249647	0	0.0985606440747079	0	0	0	0.0231645546942126	0.110390170001675	0.0721700462774132	0	0.413787291989674	0	0.0835586306969134	0.0075006307779844	0	0	0
TCGA-GN-A262-06A	0.00413125171445784	0.0465951644173129	0	0	0	0.0472027964584008	0	0.0648270200693487	0	0	0	0.0218432514151239	0	0.265226124486389	0.0913054191656418	0.418355785407202	0	0	0.0405131868661238	0	0	0
TCGA-GN-A263-01A	0.00545091065318572	0	0.0012370700971022	0	0	0.319357259688357	0.0496230300117203	0.0415649142674492	0	0	0.0877672339803668	0	0.0283120053640862	0.0856658381957423	0.085341871318794	0.252503496755984	0	0.0129357469167134	0.0157696191840034	0	0	0.0144710035664949
TCGA-GN-A264-06A	0	0.0205050524393763	0	0	0	0.446264261034442	0	0.00549948785844258	0.0876931442983779	0	0.00641582935078522	0	0.0666923839950402	0.298073207194091	0.00664933429032729	0.0173104312379884	0	0	0.0416232027020718	0	0.00327366559905742	0
TCGA-GN-A265-06A	0.0656673308343946	0	0.0010202013014463	0	0	0.281354391098433	0.0163328333305266	0	0.0153507662108468	0	0.0256925135980907	0.000217316995392873	0.0219699229787772	0.140991566124977	0.136046402590381	0.253753672176147	0.00215319243377738	0	0.0394498903268098	0	0	0
TCGA-GN-A266-06A	0.0155088769854335	0	0.00622841843738333	0.0637561972600662	0	0.213276835240994	0.0184733226552428	0	0.0218703186071227	0	0.0414315864582067	0	0.0151525443019512	0.253224811834304	0.0730685600827344	0.263617125306543	0	0	0.014391402830018	0	0	0
TCGA-GN-A267-06A	0.0326592112838468	0	0.00504175594985048	0.371728521964303	0	0.0492161102633544	0.00486594678113194	0.125517391637488	0.0849083547181316	0	0.00156827949916246	0.00338678049504721	0.0355645622481611	0.0236143154822197	0.0639173051501651	0.195898458846301	0.00211300568083722	0	0	0	0	0
TCGA-GN-A268-06A	0.0034269119714428	0.0334233639387428	0	0.0711420192461774	0	0.171205279300797	0	0.131460382583504	0	0	0	0.025128171512499	0.102631265140729	0.141051098498674	0	0.0950238927856684	0.0105273894143291	0	0.180733949436606	0	0.0342462761708305	0
TCGA-GN-A26A-06A	0.00345297986690143	0	0.00283654803559964	0	0	0.156144495856112	0.00545376656526394	0	0.00290327303257337	0	0.0598459700142498	0	0	0.632263448342157	0.0465170042783466	0.0623986167953646	0	0	0	0.0281838972134322	0	0
TCGA-GN-A26C-01A	0.0541486705909309	0	0.00122382310919146	0.19896494660945	0	0.0720596007825814	0.0358390034476695	0.0416969735027188	0.0498177649001278	0	0.0585153316913575	0	0.010359070106896	0.0388188149792419	0.136924078983543	0.290022163766861	0	0	0.0116097575294304	0	0	0
TCGA-GN-A26D-06A	0.163705868542758	0	0.0114975854542454	0.00838335463577171	0	0.203181136927024	0.0240119534161005	0.0238511534325403	0	0	0.0670650898428687	0	0	0.144471214325273	0.0367414477178222	0.317091195705597	0	0	0	0	0	0
TCGA-GN-A4U3-06A	0.12573857240464	0	0.135325274733303	0.0511520733571487	0	0.0830648083716657	0	0.0131465242887902	0.0199757233040273	0	0.00315398377421663	0.0212897645151492	0.027494186226392	0.066168118832098	0.0331947812832084	0.399534939885345	0	0	0.0207612490240156	0	0	0
TCGA-GN-A4U4-06A	0.161706937673496	0.0720311114303565	0	0.0948720050349916	0	0.238534661115086	0.0308008903108768	0	0	0	0.0955292753378209	0	0.0357628082245742	0	0.0986941750845457	0.163291140037472	0.00597630215143531	0	0.00176751798703024	0	0.00103317561231413	0
TCGA-GN-A4U5-01A	0.0299663328113736	0	0	0.269484870346918	0	0.196852343362132	0.0167474688407801	0.0857127048078166	0.0607617835291676	0	0.0615730143823389	0.0110087346243161	0.0401558074284334	0.0507622497995664	0.132823487793076	0.0295625699624954	0.0105688617744672	0	0	0	0.00401977053711883	0
TCGA-GN-A4U7-06A	0	0.0728823708957247	0	0	0	0.123219158969704	0	0.0240461210592462	0	0	0.0892672976002585	0	0	0.550355945393961	0	0.00701749053625193	0.00660474345285277	0	0.115114254940077	0	0.0114926171519238	0
TCGA-GN-A4U8-06A	0.096077372195763	0	0.0175213811360364	0.219892377613414	0	0.127655495841265	0.0200621462413909	0.0377895796429499	0.0499644918847106	0	0	0.0260762296341947	0.047917021776092	0.136802027354909	0.142013966076149	0.0733478452993237	0.00488006530380157	0	0	0	0	0
TCGA-GN-A4U9-06A	0.0473521516570084	0	0.00221791505196814	0.0344472562959088	0	0.246017891072407	0	0.0465160889395739	0	0	0.019909088548656	0.0216824639004301	0.109795456300982	0.117704722894352	0.0616859961593031	0.254944096608327	0	0	0.0377268725710828	0	0	0
TCGA-GN-A8LK-06A	0.0140561387178695	0	0	0.111220747152597	0	0.0884915200628769	0	0.220450018697515	0.0561277377174747	0	0.0777830301606211	0	0.121886528097211	0.180185659462902	0.00348845596999064	0.0224036170075229	0	0.0427145401304407	0.0372702758700287	0	0.0239217309529502	0
TCGA-GN-A8LL-06A	0.122515058629457	0	0.074407192051005	0.259167677010401	0	0.00108635687620763	0.000729607374444736	0.0720737089722872	0.0859310053016439	0	0.0221180438690365	0.0163624956566083	0.0266234059900027	0.220219390173934	0.0146095234613847	0.0841565346335865	0	0	0	0	0	0
TCGA-GN-A8LN-01A	0.00982163157822019	0.0311677385497946	0	0	0	0.3652078583468	0	0.00774790359973851	0.050858986732951	0	0.00610984673998182	0.0295054129641976	0.101128834302874	0.172430320109198	0.0694602928065976	0.146012757929955	0	0	0	0	0.0105484163396911	0
TCGA-GN-A9SD-06A	0.338529394707584	0	0.0169423310251115	0.139854256650984	0.0249944272236539	0.143115220743495	0.0216542164047894	0.00646926014014066	0.03517454235316	0	0.0516858273878492	0	0.0254291488907655	0.0165516024584469	0.0530549880240614	0.122192975609348	0	0.0009955421636898	0.00335626621692076	0	0	0
TCGA-HR-A2OG-06A	0.0390804882361181	0	0.090614786427815	0.038699544872559	0	0.109908771814584	0.0198423934567205	0.00813208734863997	0.0300173922835632	0	0.0303835572277535	0	0.0318677021046477	0.388159946506001	0.0304446500482229	0.153539101370445	0	0	0.0285735556675727	0	0	0.000736022635357548
TCGA-HR-A2OH-06A	0.0123856059789155	0	0.00722842846832874	0.254479602050928	0	0.0555904440069953	0.0471834902119882	0.077740993135525	0.0689945305025058	0	0.0701712407179484	0.0141203178209884	0.0660661196648181	0.105332886157341	0.120410876996429	0.0641528723659606	0.0094260053912169	0	0.026716586530111	0	0	0
TCGA-IH-A3EA-01A	0.00174847628381385	0.00266698954335739	0	0.0891775178982178	0	0.0429201808751707	0.0141894208403183	0.0342982435869954	0.0735428922469272	0	0.03329245422985	0.0308046641300544	0.0836899931820045	0.249842765280661	0.00690518662252682	0.270815114877046	0.047047885449002	0.0125907950648198	0	0.00646741988923559	0	0
TCGA-LH-A9QB-06A	0.058405481934729	0	0.000963511046166633	0.0271407071442038	0	0.160009274430599	0	0.0308033339803519	0.0403720122802617	0	0.00218348646365973	0.0786850449330999	0.0376298693886465	0	0.0677052941087619	0.41926672411535	0.00553741148445711	0.00488469460112973	0.0664131540885831	0	0	0
TCGA-OD-A75X-06A	0.00518684746840379	0.0145098819669943	0	0	0	0.414223185805683	0	0.0272762819456633	0.0216333592381122	0	0.00386463374264681	0.00457548779702165	0.00258034792866686	0.240222044886546	0.0632159858178583	0.0897843560132131	0.00194073735182503	0	0.10665194602345	0	0.0043349040139154	0
TCGA-QB-A6FS-06A	0.183139019389306	0	0	0.282956885504761	0	0	0	0.00971062350840818	0.118422167421662	0	0.0191022604402331	0.0325772487577855	0.0533744466392202	0.115690473043713	0.0646150793585116	0.113454109962216	0.00695768597418304	0	0	0	0	0
TCGA-QB-AA9O-06A	0.0519190008263273	0	0.00748485232786943	0.30390160563604	0	0.0392577244851103	0.0368488201830091	0.113120795293294	0.0503579323948033	0	0.0167823283382037	0.031214349398455	0.0502549096887682	0.154208924506102	0.0654219733581276	0.0725626911407557	0	0	0.00666409242313492	0	0	0
TCGA-RP-A690-06A	0.059265206977939	0	0	0.000763901964437889	0	0.389487728785406	0.00436991587390174	0	0	0	0.0670334073393319	0	0.0964538254183444	0	0.0178286548594095	0.364797358781229	0	0	0	0	0	0
TCGA-RP-A693-06A	0.0813168270224938	0	0.0225092574091845	0.16144822460676	0	0.0691514205092776	0.0094052432520197	0.0365929693355036	0.0292879482228743	0	0.0195247606165493	0.00970920484663294	0.0414497768850334	0.107722460527514	0.0629062344340827	0.333967648663467	0	0	0.0150080236686066	0	0	0
TCGA-RP-A694-06A	0.133251845348552	0	0.0431135985372505	0.194675936752796	0	0.21668533549329	0	0.0393904030105756	0.0084679998940841	0	0.0234867683619086	0.0115582519856861	0.0304975310928854	0.0403167658117822	0.0596742504724208	0.17676882144803	0	0	0.0221124917907384	0	0	0
TCGA-W3-A824-06A	0.0247899779148491	0	0.00187642085011448	0.301429414494942	0	0.0450915884133958	0.0689800053158874	0.0928376675970669	0.0257556995913826	0	0.0675614368586102	0.0223332974219248	0.058340472482378	0.0401000307413423	0.118465114132835	0.102197969104182	0	0	0.0277152534332584	0	0.00252565164783108	0
TCGA-W3-A825-06A	0.100927497854249	0	0.020340204668599	0.155083020626875	0	0.223393946905002	0.0223730611490207	0.0179825251091756	0.00249527620680958	0	0.0614330223930202	0	0.0236596402648119	0.190068816943153	0.0530594081773396	0.127662609212064	0	0	0.0015209704898808	0	0	0
TCGA-W3-A828-06A	0.0565817185501342	0	0	0.0232590788520758	0	0.208556586798657	0	0.0342066336933648	0	0	0.0480947875606933	0	0.0349791167277588	0.108556182004825	0.0570958948477274	0.361820904045138	0.00278489046572984	0	0.0621770805122657	0	0	0.00188712594163048
TCGA-W3-AA1O-06A	0.00146170984573587	0.0231842273786106	0	0	0	0.158835795702482	0.00054117150432961	0.0205007170499287	0.00204906500976468	0	0.0356452687988301	0	0	0.581598313385903	0	0.113626772808659	0	0	0.0411557365813085	0	0.0214012219344481	0
TCGA-W3-AA1Q-06A	0.0221741129204123	0.0246863295706487	0	0.182356139925361	0	0.176852980631006	0	0.00164283254304029	0.00334914968710854	0	0	0.0335266618185607	0.0912238933428268	0.119410043342345	0.124218969119495	0.107495426529003	0.00100570558831491	0	0.0722873306834197	0	0.0397704242984583	0
TCGA-W3-AA1R-06A	0.0344509952228576	0.0162461600874494	0.0615230635210223	0.0886629958673903	0	0.0329019584442629	0	0.129072658786537	0.00303257412282376	0	0	0.0219319492096048	0.114141136796723	0.239307165606855	0.127256722756933	0.0570576740466696	0.000446376552537474	0	0	0	0.0739685689783342	0
TCGA-W3-AA1V-06B	0.0117955800355327	0	0.001392615325697	0.0285459780517856	0	0.367876275718895	0	0	0	0	0.05592650979485	0.0129074055701925	0.0453345311035583	0.0419220520577933	0.0793040124204316	0.329495396452145	0	0	0.0254996434691193	0	0	0
TCGA-W3-AA1W-06A	0.0755316058921851	0	0.00589328634402715	0.267272495541635	0	0.0919064801881169	0.0481364792401655	0.0739414740420526	0.0682869177546095	0	0.063978143693135	0.00481164114448213	0.0440120999019822	0.0540293498406611	0.0750027445745755	0.102501524161584	0.00179661091987419	0	0.0228991467609141	0	0	0
TCGA-W3-AA21-06A	0.116268041376587	0	0.030509803932698	0.172865774160485	0	0.0266136804898407	0.0527778977106446	0.0194571699552675	0.139405686438523	0	0	0	0.0596170685856621	0.170510192087637	0.0731167439248363	0	0	0.0253270337846125	0.0953113987441725	0	0.018219508809033	0
TCGA-WE-A8JZ-06A	0.098482439711137	0	0.0142826925989663	0.0715001475447083	0	0.107198049992641	0.00515949346636742	0.0304005216030735	0.0380829820269856	0	0.0451005343325615	0	0	0.461537862484112	0.0490791627462398	0.0690103635438516	0	0	0.0101657499493563	0	0	0
TCGA-WE-A8K1-06A	0.0479834348921605	0	0	0.263137806797813	0	0.0962856508050882	0.0164816509854307	0.112702591790718	0.0701411073350282	0	0.0637894648033057	0.0187752637640948	0.0376217226567629	0.0909194802670439	0.0652582737995367	0.115194219341044	0	0	0.00170933276197271	0	0	0
TCGA-WE-A8K4-01A	0	0.0378322123184215	0	0.485877984321354	0	0	0.00343782431025919	0.124622425694183	0.0944766348284876	0	0.0535678951568318	0.00935004216177304	0.0431007679385516	0.028479804488877	0.0911025321792321	0.00817782826635875	0.00522412180676625	0	0	0	0.0147499265289034	0
TCGA-WE-A8K5-06A	0.0158311675229973	0	0.00205292690782139	0.16505586767268	0	0.0940910873848461	0	0.103846675045506	0.0539150610182867	0	0.00602362127373427	0.00337300236173601	0.00578124873638738	0.186037587812821	0.0788248819811501	0.266381947763073	0	0	0.0187849245189606	0	0	0
TCGA-WE-A8K6-06A	0.00494792985188038	0.00634645893188748	0	0	0	0.110378470438989	0	0.0162978689306899	0.0470332077349627	0	0.0274854083061711	0.000497702754613233	0	0.483662887866923	0.0063018631874226	0.231275359456858	0	0	0.0657728425396036	0	0	0
TCGA-WE-A8ZM-06A	0	0.00664226771252091	0	0.031976716789185	0	0.290932508249376	0	0	0.0391866000129924	0	0.0704583161742639	0.0357551396627611	0.0576996102708948	0.102086679525778	0.00819870797050981	0.181365534956502	0	0	0.175697918675216	0	0	0
TCGA-WE-A8ZN-06A	0.0160401566573578	0	0.00103757415762295	0.285215441885454	0	0.014024792497622	0.0628218572777785	0.022806803644198	0.0875725185067496	0	0.0331554654140758	0.0368322402741001	0.0143049681933058	0.0943927415563366	0.0803745138123415	0.170152508540361	0.00988038239786573	0	0.07138803518483	0	0	0
TCGA-WE-A8ZO-06A	0.014123722788927	0	0.0139815431910772	0.189757271232426	0	0.111997336986279	0.0063932288083411	0.053379461802868	0.0246165183529748	0	0.0594853822747478	0	0.0361591803980387	0	0.127831695331598	0.351018173132116	0	0	0.0112564857006072	0	0	0
TCGA-WE-A8ZQ-06A	9.6501858740113e-05	0.00822909786192696	0	0	0	0.438260993711181	0	0.0523052950028437	0.000933963433807908	0	0.038066354115262	0	0	0.398016919846124	0.0120914004756013	0	0	0	0.0315330116553772	0	0.0204664620391354	0
TCGA-WE-A8ZR-06A	0.245150424103039	0	0.00659207533983315	0.0406284482506873	0	0.0959179346387983	0.0217394032873246	0.0653310443879522	0.0399068432423479	0	0.0500498470657082	0	0	0.318170381149138	0.0366385663036529	0.0798750322315184	0	0	0	0	0	0
TCGA-WE-A8ZT-06A	0.206671007573333	0	0.0140321222237162	0.0730995927524791	0.0781142614532146	0.209687946716775	0	0	0.00122061519488702	0	0.0931583194303946	0	0.0715827673626847	0	0.0773930375007387	0.175040329791777	0	0	0	0	0	0
TCGA-WE-A8ZX-06A	0.0688312536332627	0	0.01243283805281	0.274123577408048	0	0.109016473202177	0.0495290430918311	0.0860694954832578	0.0265113051082897	0	0.0894016114529668	0.00653749477330044	0.06080328258036	0.0140864077317794	0.0820302066182312	0.109049142454868	0.000186353319107139	0	0.0113915150897106	0	0	0
TCGA-WE-A8ZY-06A	0.107442271625053	0	0.0114610508765643	0.0935813915706766	0	0.114852044661152	0.0303383753277056	0.0110656137053636	0.00374682444240496	0	0.0675614864643253	0	0.0377025692166424	0.0944477926209809	0.0794443119066196	0.328899500740518	0	0.0194567668419934	0	0	0	0
TCGA-WE-AA9Y-06A	0.18719151714194	0.0037379449986621	0.00194060039635453	0.102595774717692	0	0.20498019419967	0.000664506827257998	0.0123114097649113	0.00300367800142518	0	0	0	0.0771336166034203	0.142392477189546	0.00639655193487071	0.176273488634401	0	0	0.0813782395898482	0	0	0
TCGA-WE-AAA0-06A	0.28278737320348	0	0	0.0612198629252534	0	0.23988312641139	0.0219876327155311	0.0190205556475228	0	0	0.0674074093888856	0	0.0169052868058485	0.0924114856534352	0.0814754526072505	0.0981474799486517	0	0.0185600588856547	0.000194275807096213	0	0	0
TCGA-WE-AAA3-06A	0.00744239057224317	0	0.0029986550613044	0.310194594428458	0	0	0.00259411386485855	0.0244572561949585	0.0623063896914924	0	0	0.0538519873849786	0.0439017581417138	0.119300190248835	0.0422422933855008	0.25894664845236	0.000639269812007437	0	0.0629827015725785	0	0.00814175118871144	0
TCGA-WE-AAA4-06A	0.016110880201715	0	0.000973636098241396	0.348679855540775	0	0.00651138972938582	0.097934960585466	0.0416671426378612	0.0504375821156805	0	0.126469482362387	0.00437573603123352	0.0854460067679687	0.0599613288346548	0.0648350065216931	0.0868226245373782	0.00970587023654853	0	6.84977990112064e-05	0	0	0
TCGA-XV-A9W2-01A	0	0.0344985630384275	0	0.0255909839577653	0	0.255994102472291	0	0.0397040979882712	0	0	0	0.0319102084797881	0.0732441881491787	0.171974690060733	0.0819491940127296	0	0.0132090747261881	0	0.260524356562451	0	0.000453342795922105	0.0109471977562545
TCGA-XV-A9W5-01A	0.0098418462072203	0.00499752720378172	0	0.00518251960759945	0	0.0957459505503357	0	0.0752629521678184	0	0	0	0.0617393319749705	0.0731940521999973	0.254812243017105	0.160620794989914	0.209552349329671	0.0117923958584343	0	0	0.0270387348143941	0.0102193020787582	0
TCGA-XV-AAZV-01A	0	0	0	0.160145227519129	0	0.0678981393039239	0.0505061736387449	0.0622934951772433	0.0542923803356302	0	0.0144430636906111	0.0277423572786704	0.0915790601898092	0.00320343373567324	0.0267678488271623	0.380555386364395	0	0.0114770585707631	0.0490963753682447	0	0	0
TCGA-XV-AAZW-01A	0	0.0106517730530409	0	0	0	0.400383055442769	0	0	1.89960983133786e-05	0	0.0391301977527101	0.0713347567584006	0.13197743558892	0.272131150345931	0.00827139112180725	0.00115888771574262	0.0124139584788931	0	0.0448340298367728	0	0.0076943678066993	0
TCGA-XV-AAZY-01A	0.0758822921767264	0	0	0.363710981312227	0	0.00637036449137694	0.00496708092649399	0.0118730771504775	0.154360588888534	0	0.0350478634587094	0	0.00434426783568883	0.0936220947491229	0.0683241076670286	0.181497281343614	0	0	0	0	0	0
TCGA-XV-AB01-06A	0.0436866843754653	0.0406222238192289	0.0489659266492592	0.280981874545104	0	0	0	0.0309956487483763	0.178985742766528	0	0.0104418342828766	0.0270661736979242	0.0208805701553222	0.0130669943187629	0.0350154779005462	0.269290848740606	0	0	0	0	0	0
TCGA-YD-A89C-06A	0.0433308141551181	0	0.041439377927749	0.000780589579197726	0	0.203345344770017	0.0318092373289644	0.03395060014319	0.0273917677824923	0	0.0847287859608836	0	0.137545796188547	0.0648664556593703	0.0324474790762914	0.295822579781405	0	0	0	0	0	0.00254117164677415
TCGA-YD-A9TA-06A	0.123838848865906	0	0.0264321153050067	0.0664143433934385	0	0.131438362960953	0.0316916914743776	0.00152454892026931	0.000917126247733688	0	0.0369595444935794	0.019952463763066	0.0312839678099778	0.296507794030847	0.0678002260047981	0.145059664780763	0	0	0.0201793019492845	0	0	0
TCGA-YG-AA3N-01A	0.0445803145301936	0	0.00639843051632224	0.479168771951657	0	0	0.0054859044682591	0.102315928865103	0.0691825411106716	0	0.061909964545531	0	0.0508962197167549	0.0621604179883148	0.0431979338279398	0.0471560188372418	0.0158790793101605	0	0	0	0.0116684743318507	0
TCGA-YG-AA3O-06A	0.00236444348303809	0.0556031001164021	0	0.068336728507256	0	0.0820323532995589	0	0.00948066154793959	0.0179401258272778	0	0	0.0194318445704967	0.0513180330147269	0.0986698270799072	0.110806231478187	0.297499666841341	0.00657149231296667	0	0.160754019854838	0	0.0191914720660639	0
TCGA-YG-AA3P-06A	0	0.0853455061530479	0	0	0	0.309857723178065	0	0.0463537753523039	0.0177857208324312	0	0.0480118629041149	0.0165756314534441	0.0876927250544935	0.0466052076390948	0.0860916854017954	0.0987935138948403	0.0067398495695257	0	0.128393836130993	0	0.0217529624358506	0
TCGA-Z2-A8RT-06A	0.147294648559887	0	0.00414229769675044	0.0956091910817145	0	0.211479808765699	0	0.0535610099243165	0.0205341469513301	0	0.0654735207859566	0.00397306779680402	0.0519931563960574	0.0314455948721851	0.103083299688978	0.194362319580065	0	0	0.0170479379002567	0	0	0
TCGA-Z2-AA3S-06A	0.0235666174210138	0.00580808939220622	0.000293357172164655	0.0921051276554666	0.00536637451024931	0.0963421775458473	0	0	0	0	0	0.0502438140059667	0.0932264505438474	0.023780701191019	0.0552410644454734	0.361968308995117	0.00833494851821297	0	0.145869213641023	0	0.0378537549623928	0
TCGA-Z2-AA3V-06A	0.0605944526097488	0	0.030523794096171	0.215032766925282	0	0	0.00220621147641873	0.0258062170570999	0.0689513570167556	0	0.0999285317090963	0.00979574213718596	0.0337315419102227	0.248458612669636	0.0511024098087309	0.135282063842776	0	0	0.0185862987408765	0	0	0

## Sheet: Supplementary Table 5
ID	B-cells	CD4+ T-cells	CD4+ Tcm	CD4+ Tem	CD4+ memory T-cells	CD4+ naive T-cells	CD8+ T-cells	CD8+ Tcm	CD8+ Tem	CD8+ naive T-cells	Macrophages M1	Macrophages M2	Memory B-cells	Mesangial cells	Monocytes	Myocytes	NK cells	Tgd cells	Th1 cells	Th2 cells
TCGA.3N.A9WB.06A	0.0772	0	0	0	0.2273	0	0	0	0	0.2203	0.0175	0.272	0.0211	0.0277	0	0	0	0.0914	0.4022	0.0366
TCGA.3N.A9WC.06A	0.2433	0.1783	0	0.0693	0.4368	0.1193	0.1688	0.1525	0.2383	0.1141	0.1187	0.2465	0.0555	0.0472	0.0888	0.0275	0.1842	0.1304	0.1791	0.0696
TCGA.3N.A9WD.06A	0.2857	0.1298	0.0039	0.0817	0.3482	0.0312	0.0248	0.08	0	0.1787	0.0388	0.2054	0.1553	0.0434	0	0	0.0753	0.0393	0.1845	0
TCGA.BF.A1PU.01A	0	0	0	0	0.0872	0	0	0	0	0.0855	0.012	0.1902	0	6e-04	0	0	0	0	0.315	0
TCGA.BF.A1PV.01A	0.0777	0.0439	0	0	0.2654	0	0	0	0	0.1197	0.0273	0.2006	0	0	0	0.0094	0	0.0577	0.3383	0.0425
TCGA.BF.A1PX.01A	0.1344	0.0703	0	0.0138	0.2412	0.1148	0.1525	0.1631	0.2372	0.118	0.0833	0.3428	0.055	0.0846	0.0389	0	0.1729	0.132	0.3675	0.0307
TCGA.BF.A1PZ.01A	0.0567	0	0	0.0045	0.1752	0	0	0	0	0.1912	0.05	0.2117	0.0152	0	0	0	0.0081	0.0479	0.4126	0.0268
TCGA.BF.A1Q0.01A	0.1593	0.136	0	0	0.3364	0.0123	0	0	0	0.1797	0.0605	0.1483	0.0248	0	0.0146	0.0015	0.096	0.1853	0.3238	0.0699
TCGA.BF.A3DJ.01A	0.1634	0.0433	0	0.0706	0.3354	0	0	0.0429	0	0.0124	0.0688	0.2912	0.0115	0	0.1534	0.0154	0.1202	0.0648	0.0809	0.0361
TCGA.BF.A3DL.01A	0.0296	0	0	0.0331	0.0719	0	0	0	0	0.1512	0.0309	0.2782	0	0.0403	0	0	0	0	0.4288	0
TCGA.BF.A3DM.01A	0.0287	0	0	0	0.1826	0	0	0	0	0.0873	0.0491	0.1708	0.0012	0.0379	0	0.0321	0.0146	0.0531	0.2931	0.0265
TCGA.BF.A3DN.01A	0.0689	0.0583	0	0	0.2357	0	0	0	0	0.1077	0.0118	0.1955	0	0.0434	0.0116	0.0244	0.0473	0.0385	0.1506	0.0086
TCGA.BF.A5EO.01A	0.0168	0.0338	0	0.094	0.0565	0.0112	0	0	0.0468	0.1166	0.0614	0.2106	0	0.0295	0	0	0.0137	0.0065	0.4834	0
TCGA.BF.A5EP.01A	0.0322	0	0	0	0.2197	0	0	0	0	0.1099	0.0388	0.2192	0	0.0077	0	0	0	0.0183	0.3271	0.0884
TCGA.BF.A5EQ.01A	0.1706	0.0758	0	0.0204	0.2624	0.0457	0.0148	0.0445	0.0379	0.1549	0.054	0.2136	0.0468	0.0134	0.0248	0	0.0966	0.0416	0.2855	0.0256
TCGA.BF.A5ER.01A	0	0	0	0	0	0	0	0	0	0.1037	0.0266	0.3206	0	0.0305	0	0	0	0	0.5367	0
TCGA.BF.A5ES.01A	0.0609	0.0252	0	0.0447	0.1324	0	0	0	0	0.1481	0.0729	0.2735	0	0.0594	0.0078	0	0	0.0342	0.3899	0.0031
TCGA.BF.A9VF.01A	0.009	0	0.1157	0	0.0827	0	0	0	0	0.2109	0.0174	0.3003	0.0085	0	0	0	0	0	0.4524	0.0304
TCGA.BF.AAOU.01A	0.1534	0	0	0.053	0.2475	0	0	0	0	0.1297	0.0494	0.1523	0.0354	0.0188	0.0431	0.022	0	0.0444	0.2112	0.0135
TCGA.BF.AAOX.01A	0.0942	0	0	0.1065	0.2153	0	0	0	0	0.2123	0.0274	0.1608	0.0498	0.0024	0	0.0451	0	0.0497	0.4166	0.0323
TCGA.BF.AAP0.06A	0.4486	0.2007	0	0.1262	0.3921	0.2017	0.1246	0.1489	0.2085	0.1258	0.0994	0.2766	0.2022	0.0455	0.0224	0.004	0.1404	0.1424	0.2502	0.0707
TCGA.BF.AAP1.01A	0.1007	0	0	0	0.1998	0	0	0	0	0.1902	0.014	0.1644	0.0121	0	7e-04	0.0172	0	0.0161	0.2958	0
TCGA.BF.AAP2.01A	0.1251	0.067	0.0366	0.0799	0.3262	0	0	0	0	0.2289	0.0396	0.1911	0.0432	0.0213	0	0	0.0207	0.0328	0.3598	0.0475
TCGA.BF.AAP4.01A	0.1142	0.0886	0	0.0318	0.2447	0.0075	0.065	0.0424	0.1573	0.2251	0.0617	0.2497	0.0051	0.0047	0	0.0141	0.1963	0.1287	0.3938	0.0349
TCGA.BF.AAP6.01A	0.0811	0.0211	0	0.0105	0.2337	0.0112	0	0	0	0.1213	0.0483	0.2132	0	0	0	0.0382	0.0092	0.0945	0.2038	0.0818
TCGA.BF.AAP7.01A	0.0844	0.0417	0.0076	0.1016	0.138	0.0747	0.0726	0.0625	0.2183	0.1527	0.0818	0.3314	0.0274	0.065	0.011	0	0.1155	0.0364	0.4595	0
TCGA.BF.AAP8.01A	0.0792	0.094	0.0502	0.0492	0.3197	0	0	0	0	0.1816	0.0534	0.2654	0	0.0273	0.0274	0.0356	0.0882	0	0.2627	0.0126
TCGA.D3.A1Q1.06A	0.121	0.0381	0.0316	0	0.2589	0	0	0	0	0.1392	0.016	0.1995	0.0107	0.0285	0	0.0801	0.0124	0.0142	0.329	0.0205
TCGA.D3.A1Q3.06A	0.2888	0.2135	0	0.0971	0.4086	0.1118	0.0697	0.1162	0.0503	0.0452	0.0659	0.2261	0.0735	0.0172	0.0169	0.0242	0.0966	0.121	0.1464	0.0431
TCGA.D3.A1Q4.06A	0.1023	0.0604	0	0	0.278	0.0623	0	0.0112	0	0.0701	0.0443	0.1383	0	0.0247	0.0042	0.0084	0.0136	0.0639	0.1327	0.0276
TCGA.D3.A1Q5.06A	0	0.0931	0.0249	0	0.3068	0	0	0	0	0.0817	0	0	0	0.0429	0	0.0425	0.0194	0	0.0486	0
TCGA.D3.A1Q6.06A	0.1196	0.1994	0	0.0269	0.4416	0	0	0.0106	0	0.0612	0.0476	0.1313	0.0226	0.0272	0.082	0.0577	0.1134	0.158	0.0691	0.1053
TCGA.D3.A1Q7.06A	0.2394	0.1963	0	0.048	0.4409	0.0795	0.0789	0.1518	0.2427	0.0714	0.1211	0.2765	0.0474	0.1148	0.1397	0.0415	0.2534	0.2201	0.1462	0.077
TCGA.D3.A1Q8.06A	0.1622	0.0964	0	0.0043	0.3181	0	0	0	0.0011	0.0792	0.0651	0.2164	0.0463	0.094	0.141	0.0258	0.014	0.0625	0.1529	0.0248
TCGA.D3.A1Q9.06A	0.1199	0.065	0	0.0057	0.2881	0	0	0.0657	0	0.1669	0.0472	0.2932	0.0083	0.0199	0	0.0589	0.0976	0.0916	0.2071	0.0479
TCGA.D3.A1QA.06A	0.1891	0.0899	0	0	0.3271	0	0	0.0361	0.0147	0.1314	0.055	0.2295	0.0393	0	0	0.0321	0.0778	0.0414	0.3491	0.0794
TCGA.D3.A1QA.07A	0.2014	0.059	0	0	0.3394	0	0	0.0287	0.0186	0.1366	0.0489	0.2484	0.0615	0	0	0.0207	0.0665	0.113	0.3491	0.1193
TCGA.D3.A1QB.06A	0.2633	0.2091	5e-04	0.062	0.4025	0.1452	0.1532	0.1874	0.291	0.1014	0.1033	0.312	0.0524	0.0496	0.036	0.0084	0.2288	0.1549	0.281	0.0693
TCGA.D3.A2J6.06A	0.0835	0.097	0	0.0072	0.2651	0	0	0.082	0.1022	0.1847	0.0547	0.357	0.0124	0.0488	0	0.0176	0.1637	0.1429	0.3852	0.0813
TCGA.D3.A2J7.06A	0.1826	0.1258	0	0.0717	0.3043	0.0594	0.0266	0.1142	0.0449	0.0534	0.0787	0.3264	0.0087	0.0203	0.0019	0.0295	0.1137	0.0903	0.1353	0.0137
TCGA.D3.A2J8.06A	0.263	0.2542	0.0082	0.148	0.4932	0.1256	0.1198	0.1385	0.3483	0.0165	0.1145	0.1456	0.0699	0.1009	0.2022	0.0143	0.3089	0.2343	0.3227	0.0804
TCGA.D3.A2J9.06A	0.4695	0.3	0	0.1825	0.5646	0.2383	0.2522	0.2983	0.3526	0.0395	0.1313	0.1994	0.1674	0.0836	0.0954	0.0325	0.1821	0.1794	0.1871	0.0487
TCGA.D3.A2JA.06A	0.1307	0.0745	0	0.0197	0.3461	0	0	0.0118	0.0583	0.0933	0.1152	0.299	0.0459	0.0754	0.0774	0	0.0984	0.1353	0.1847	0.0242
TCGA.D3.A2JB.06A	0.5763	0.2708	0.0287	0.1427	0.4898	0.2474	0.0601	0.1069	0.1189	0.1331	0.0806	0.2255	0.2482	0.0558	0	0	0.108	0.171	0.249	0.059
TCGA.D3.A2JC.06A	0.1058	0.111	0	0	0.2118	0.0526	0	0.0385	0.0137	0.1534	0.0982	0.2021	0	0.0779	0.0357	0.0179	0.0443	0.098	0.2171	0.0599
TCGA.D3.A2JD.06A	0.3964	0.177	0.1079	0.1209	0.2513	0.1829	0	0.0298	0	0.1364	0.0222	0.3619	0.2253	0.0742	0	0	0	0.0287	0.3562	0.0155
TCGA.D3.A2JE.06A	0.1639	0.0694	0	0	0.3584	0	0	0	0	0.2464	0.0314	0.0916	0.0635	0.0314	0	0.0128	0.0938	0.1055	0.3552	0.1157
TCGA.D3.A2JF.06A	0.2913	0.1995	0	0.0928	0.3473	0.1053	0.0375	0.0949	0.1074	0.1345	0.0695	0.2459	0.0801	0	0.024	0	0.1596	0.1003	0.2719	0
TCGA.D3.A2JG.06A	0.0899	0.0624	0	0	0.298	0	0	0	0	0.1538	0.0443	0.2389	0	0.0203	0	0.0352	0	0.0187	0.2698	0.0107
TCGA.D3.A2JH.06A	0.201	0.1984	0	0.043	0.4504	0.1239	0.1609	0.1827	0.2985	0.177	0.0866	0.2484	0.0047	0.0662	0.0528	0.0208	0.2264	0.2023	0.3092	0.0647
TCGA.D3.A2JK.06A	0	0	0.0363	0.1411	0.0094	0	0	0	0	0.155	0.0512	0.4327	0	0.0424	0	0	0	0	0.4382	0
TCGA.D3.A2JL.06A	0.253	0.1147	0	0.0635	0.3264	0.106	0.0811	0.1239	0.0895	0.2223	0.0719	0.2441	0.0973	0.0478	0.0199	0.011	0.121	0.1126	0.4209	0.0276
TCGA.D3.A2JN.06A	0.2163	0.0969	0	0.0607	0.3751	0	0.0353	0.0978	0.1191	0.1069	0.0559	0.1714	0.1105	0.0464	0.004	0	0.1789	0.1362	0.2498	0.0102
TCGA.D3.A2JO.06A	0.2477	0.1393	0	0.1256	0.4556	0	0.0969	0.1097	0.2228	0.1085	0.1444	0.3002	0.0295	0.0734	0.0996	0.0253	0.2629	0.2206	0.3142	0.0677
TCGA.D3.A2JP.06A	0.117	0.1156	0	0.1012	0.3491	0.0408	0.0315	0.1254	0.0792	0.0838	0.0878	0.3069	0.0256	0.0413	0.0477	0	0.1242	0.0813	0.2744	0.0242
TCGA.D3.A3BZ.06A	0.2422	0.2153	0.0025	0.089	0.3714	0.1386	0.0164	0.0573	0.1052	0.1195	0.0761	0.3571	0.1142	0.0958	0.0732	0.0105	0.1357	0.1268	0.2753	0.0852
TCGA.D3.A3C6.06A	0.1047	0	0	0	0.2755	0	0	0	0	0.1894	0.0399	0.1868	0.0475	0	0	0.0361	0	0.0768	0.4124	0.0484
TCGA.D3.A3C7.06A	0.1006	0.128	0	0.0576	0.3304	0.0539	0.0503	0.0326	0.0432	0.129	0.103	0.2466	0.0322	0.0334	0.1449	0.0126	0.0655	0.064	0.2081	0
TCGA.D3.A3C8.06A	0.2877	0.3121	0	0.2097	0.6482	0.1692	0.25	0.3374	0.5142	0.0104	0.0947	0.319	0.0582	0.1302	0.1151	0.0052	0.3176	0.2936	0.2681	0.1113
TCGA.D3.A3CB.06A	0.3628	0.275	0.0048	0.1352	0.4808	0.217	0.2116	0.2238	0.2109	0.0862	0.1193	0.4329	0.1035	0.07	0.1029	0	0.1184	0.1205	0.182	0.0123
TCGA.D3.A3CC.06A	0.0701	0	0	0.0665	0.2474	0	0	0	0	0.0925	0.0481	0.2797	0	0.04	0	0.0169	0	0.0327	0.2751	0.0548
TCGA.D3.A3CE.06A	0.1816	0.1422	0	0.0755	0.3728	0.0767	0.0854	0.1355	0.1084	0.0424	0.0784	0.1761	0.0071	0.0459	0.063	0.0266	0.1438	0.1536	0.1683	0.0104
TCGA.D3.A3CF.06A	0.4515	0.1522	0	0.1175	0.3713	0.1133	0	0.0416	0.0116	0.136	0.0827	0.3002	0.1812	0.0539	0.0714	0.011	0.0572	0.136	0.1102	0.0564
TCGA.D3.A3ML.06A	0.1545	0.0015	0	0	0.2893	0	0	0	0	0.126	0.0148	0.2169	0	0	0	0.0373	0.0318	0.0837	0.2239	0.0549
TCGA.D3.A3MO.06A	0.0341	0	0	0.066	0.2932	0	0	0	0	0.1138	0.033	0.1381	0	0.0544	0	0.0294	0	0.089	0.2045	0.0139
TCGA.D3.A3MR.06A	0.3281	0.1469	0	0.1294	0.313	0.139	0.1302	0.1259	0.2686	0.1504	0.0924	0.304	0.1289	0.0801	0.0452	0	0.1855	0.1202	0.3193	0.0172
TCGA.D3.A3MU.06A	0.1177	0.0479	0	0	0.097	0.0616	0	0	0	0.1777	0.0646	0.2219	0	0.0418	0	0	0	0	0.3011	0
TCGA.D3.A3MV.06A	0.0785	0.0405	0	0	0.3243	0	0	0	0	0.0977	0.0692	0.1669	0	0.0684	0	0.069	0.0051	0.0636	0.2719	0.0635
TCGA.D3.A51E.06A	0.2391	0.0893	0	0.0238	0.3578	0	0.0611	0.06	0.0501	0.145	0.0974	0.281	0.0498	0.0281	0.0821	0.028	0.1313	0.1007	0.2479	0.1174
TCGA.D3.A51F.06A	0.2794	0.2829	0	0.1725	0.5359	0.2352	0.28	0.3347	0.4676	0.0139	0.1306	0.3751	0.0693	0.1111	0.1813	0	0.2221	0.2331	0.1282	0.0728
TCGA.D3.A51H.06A	0.7815	0.364	0.153	0.2045	0.5901	0.3498	0.153	0.1421	0.177	0.0476	0.1165	0.1659	0.3332	0.0739	0	0.0387	0.1027	0.1784	0.1571	0.0326
TCGA.D3.A51J.06A	0.2329	0.1961	0	0.0775	0.3823	0.174	0.1357	0.1864	0.1877	0.0687	0.0817	0.4169	0.0497	0.0699	0.1104	0.0108	0.1764	0.1532	0.2474	0.0233
TCGA.D3.A51K.06A	0.1999	0.0494	0.0833	0.0642	0.2322	0.0543	0.0343	0.0237	0.0852	0.2401	0.0624	0.2765	0.1218	0.0463	0	0	0.0472	0.0456	0.5868	0
TCGA.D3.A51N.06A	0.1727	0.0417	0	0.2026	0.281	0	0	0	0	0.1489	0.0759	0.2882	0.0563	0.0187	0.1217	0	0.0584	0.0024	0.221	0
TCGA.D3.A51R.06A	0.09	0.0584	0	0	0.377	0	0	0	0	0.2044	0	0	0	0.0287	0	0.0641	0.0257	0.1314	0.462	0.0577
TCGA.D3.A51T.06A	0.19	0.0384	0	0.0563	0.2978	0.0019	0.0403	0.0126	0	0.1898	0.0626	0.1708	0.0498	2e-04	0	0.0052	0.0503	0.0233	0.2959	0.0179
TCGA.D3.A5GL.06A	0.0792	0	0	0	0.2314	0	0	0	0	0.0811	0.0396	0.2869	0.0085	0	0	0.0199	0.0288	0.1027	0.3382	0.0713
TCGA.D3.A5GN.06A	0.1308	0.0428	0	0	0.3679	0	0.0022	0.0742	1e-04	0.1238	0.0541	0.1395	0.0237	0.0553	0.0198	0.0445	0.1531	0.1043	0.2002	0.1129
TCGA.D3.A5GO.06A	0.1224	0.0862	0	0.1121	0.3014	0	0.0107	0.0606	0.1098	0.0956	0.0689	0.2588	0	0	0.0215	0	0.0801	0.0759	0.3372	0.0295
TCGA.D3.A5GR.06A	0.4444	0.1638	0	0.067	0.4472	0.1272	0	0.0633	0	0.0539	0.0812	0.2151	0.1735	0.0589	0.0392	0.0365	0.0698	0.1311	0.1006	0.0547
TCGA.D3.A5GS.06A	0.1198	0.076	0	0.0585	0.2162	0.0153	0	0.0444	0.0118	0.1774	0.0532	0.3298	0.0165	0.0532	0	0.0223	0.0533	0.0243	0.3035	0
TCGA.D3.A5GT.01A	0.0842	0	0	0	0.1851	0	0	0	0	0.1877	0	0.2435	0	0.008	0	0.0248	0.0082	0	0.3618	0.0018
TCGA.D3.A5GU.06A	0.1821	0.1147	0	0	0.3372	0.0782	0.0658	0.0115	0	0.2463	0.0381	0.2024	0	0.0037	0	0.0249	0.0711	0.0739	0.2149	0.0392
TCGA.D3.A8GB.06A	0.3781	0.0777	0.0036	0.1132	0.2505	0.1618	0.0836	0.0492	0.2128	0.1597	0.071	0.258	0.1856	0.0543	0	0.0086	0.1399	0.0179	0.2592	0
TCGA.D3.A8GC.06A	0.1742	0.1086	0	0	0.326	0	0	0.0302	0	0.0835	0.0396	0.3398	0.0403	0	0.0061	0.0396	0.021	0.0706	0.2345	0.0587
TCGA.D3.A8GD.06A	0.4522	0.2401	0.0488	0.0934	0.457	0.2335	0.1006	0.1335	0.2371	0.1365	0.1112	0.2676	0.1714	0.0713	0.0444	0.0026	0.1642	0.1242	0.3205	0.0299
TCGA.D3.A8GE.06A	0.1117	0.2005	0.0308	0.0627	0.3804	0.137	0.078	0.0644	0.0323	0.0631	0.0312	0.1896	0	0.149	0.0941	0.0282	0.0337	0	0	0
TCGA.D3.A8GI.06A	0	0	0	0.0125	0.0881	0	0	0	0	0.1307	0.0536	0.3466	0	0.0382	0	0	0	0	0.4812	0
TCGA.D3.A8GJ.06A	0.2393	0.1527	0	0.0531	0.3864	0.1141	0.1751	0.1756	0.3286	0.1574	0.1051	0.2854	0.0571	0.072	0.1265	0	0.2767	0.1789	0.2822	0.0604
TCGA.D3.A8GK.06A	0.0524	0.0152	0	0	0.1881	0	0	0	0	0.1369	0.0142	0.2263	0	0.0374	0	0	0	0.0388	0.419	0.0394
TCGA.D3.A8GL.06A	0.109	0	0	0	0.2204	0	0	0	0	0.1755	0.0198	0.1948	0	0.0059	0	0.0882	0	0.0265	0.2733	0.0582
TCGA.D3.A8GM.06A	0.1953	0.0978	0	0	0.2586	0	0	0.0066	0	0.0843	0.0837	0.2652	0.075	0.0453	0.0237	0.0208	0.0717	0.1097	0.2533	0.0416
TCGA.D3.A8GN.06A	0.2816	0.0723	0	0.1605	0.3151	0.0083	0.1025	0.0798	0.1713	0.1598	0.0694	0.2076	0.1307	0.0764	0.1052	0.0122	0.1776	0.0459	0.2561	0.0701
TCGA.D3.A8GP.06A	0.1176	0.0343	0	0.0136	0.3351	0	0.0217	0	0	0.2253	0.0244	0.1474	0.0199	0	0	0.0502	0.0166	0.0225	0.2992	0.042
TCGA.D3.A8GQ.06A	0.0917	0.1491	0.0381	0.0854	0.3956	0	0	0	0	0.2145	0.0764	0.016	0	0.0885	0.0066	0.027	0.1202	0.0859	0.2653	0.0462
TCGA.D3.A8GR.06A	0.1302	0	0.0234	0.0547	0.1364	0	0	0	0	0.2102	0.0347	0.377	0.012	0.0088	0	0.0157	0	0	0.3341	0
TCGA.D3.A8GS.06A	0.2868	0.135	0	0.1831	0.3556	0.0807	0.0378	0.0498	0.1897	0.1656	0.1082	0.1965	0.103	0.0244	0.1348	0.0144	0.1835	0.0647	0.4265	0.0393
TCGA.D3.A8GV.06A	0.084	0.0057	0	0	0.2657	0	0	0	0	0.1643	0.0365	0.2242	0.0041	0	0	0	0	0.0833	0.4171	0.0604
TCGA.D9.A148.06A	0.1299	0.0389	0	0.0656	0.2144	0	0	0.023	0	0.1628	0.0574	0.1794	0.0704	0.0149	0	0.0038	0.0066	0	0.3304	0.0533
TCGA.D9.A149.06A	0.2057	0.1311	0	0.0138	0.3069	0.0551	0.0266	0.0815	0.0541	0.1257	0.0897	0.2842	0.0272	0	0.0269	0.0047	0.1291	0.0629	0.342	0.0359
TCGA.D9.A1JW.06A	0.2342	0.1223	0	0.075	0.2407	0.0905	0.0485	0.1112	0.0723	0.1124	0.0831	0.3256	0.0666	0.0187	9e-04	0	0.062	0.069	0.3874	0.004
TCGA.D9.A1JX.06A	0.1524	0.0945	0	0.0152	0.264	0.0561	0.0697	0.0604	0.1329	0.1842	0.0794	0.2687	0	0.0516	0.0719	0.0265	0.1485	0.1319	0.2698	0.0398
TCGA.D9.A1X3.06A	0.0477	0.0676	0	0	0.251	0.0069	0	0	0	0.1301	0.0224	0.1668	0	0	0	0	0	0.0217	0.2671	0.0207
TCGA.D9.A3Z1.06A	0.2772	0.1577	0	0.0747	0.4284	0.0341	0.0339	0.0793	0.1283	0.1424	0.1278	0.3454	0.0801	0.0384	0.0793	0.0012	0.2302	0.1834	0.1779	0.1089
TCGA.D9.A3Z3.06A	0.3433	0.0719	0	0.0299	0.2041	0.1003	0	0.0289	0.0063	0.1131	0.0718	0.3446	0.1665	0.0589	0	0	0.0404	0.0632	0.2625	0.0132
TCGA.D9.A3Z4.01A	0.1703	0.17	0.1179	0.0236	0.3592	0.0333	0	0.0063	0.0038	0.2087	0.0596	0.1975	0.0414	4e-04	0.0446	0.0247	0.1795	0.0953	0.0946	0.0478
TCGA.D9.A4Z2.01A	0.0594	0	0	0	0.2277	0.0029	0.0222	0	0	0.1138	0.0169	0.1807	0	0	0.0143	0.0209	0.0158	0.0505	0.1549	0.065
TCGA.D9.A4Z3.01A	0.1841	0.1157	0	0.0465	0.3099	0	0	0	0	0.2165	0.0918	0.1715	0.0492	0.0482	0	0.0231	0.0744	0.1091	0.2558	0.0352
TCGA.D9.A4Z5.01A	0.0704	0.0332	0.1004	0.0078	0.2232	0	0	0	0	0.1359	0.0626	0.2556	0	0.0621	0.071	0	0	0	0.1829	0
TCGA.D9.A4Z6.06A	0.0413	0	0	0.0022	0.1977	0.0558	0	0	0	0.0596	0.0083	0.213	0	0	0	0.0431	0.0183	0.0368	0.2759	0.0287
TCGA.D9.A6E9.06A	0.1969	0.1708	0	0.152	0.2989	0.1553	0.1584	0.2289	0.379	0.0549	0.1294	0.4449	0.0506	0.0992	0.0726	0	0.2006	0.1347	0.4524	0.0261
TCGA.D9.A6EA.06A	0.0632	0	0	0	0.2101	0	0	0	0	0.1133	0.029	0.2364	0	0.0189	0	0	0.0374	0.0808	0.2497	0.0481
TCGA.D9.A6EC.06A	0.088	0.0072	0	0	0.2617	0	0	0	0	0.1243	0.0524	0.2385	0.0316	0.0061	0	0.0189	0.0218	0.0849	0.2996	0.0336
TCGA.D9.A6EG.06A	0.0985	0.1197	0	0.0386	0.3464	0.0028	0	0	0	0.1276	0.0087	0.3817	0	0	0	0.0336	0.0251	0.1083	0.1837	0.0587
TCGA.DA.A1HV.06A	0.2269	0.1039	0	0.1015	0.4028	0.049	0.0607	0.0996	0.0709	0.1054	0.103	0.3057	0.0694	0.011	0.0419	0.0054	0.0924	0.0686	0.3184	0.0734
TCGA.DA.A1HW.06A	0.2504	0.1868	0	0.0246	0.4069	0.103	0.0418	0.1107	0.1036	0.1084	0.0999	0.2469	0.0892	0.0313	0.0766	0.0655	0.2443	0.1556	0.172	0.1104
TCGA.DA.A1HY.06A	0.1204	0.1048	0	0.0241	0.2933	0.0187	0	0	0	0.0615	0.0232	0.2951	0.0508	0.0063	0.0209	0.0434	0.0405	0.065	0.0673	0.0553
TCGA.DA.A1I0.06A	0.2003	0.103	0.0876	0.1487	0.1274	0.1173	0	0	0.0317	0.1797	0.0575	0.3503	0.1105	0.0172	0	0	0	0	0.4484	0
TCGA.DA.A1I1.06A	0.1666	0.1581	0	0.1064	0.314	0.0727	0.0076	0.077	0.0747	0.1097	0.0965	0.23	0	0.0499	0.0698	0.0175	0.0996	0.0583	0.1297	0.0104
TCGA.DA.A1I2.06A	0.1365	0.0631	0	0	0.2326	0.002	0	0.0048	0	0.1482	0.0448	0.1848	0	0.0419	0	0.0092	0.0389	0.0423	0.2118	0.0086
TCGA.DA.A1I4.06A	0.1274	0.0599	0	0	0.3032	0	0	0	0	0.1672	0.0909	0.4725	0.0394	0.0351	0.1945	0.0662	0.0504	0.1135	0.1927	0.0219
TCGA.DA.A1I5.06A	0.2206	0.1473	0	0.0781	0.3672	0.087	0.0299	0.086	0.0353	0.0897	0.1179	0.3454	0.0884	0.0341	0.1597	0.0354	0.158	0.1441	0.1847	0.081
TCGA.DA.A1I7.06A	0.0357	0.0896	0	0.0168	0.2726	0	0	0.0343	0	0.0522	0.0711	0.2058	0	0.0303	0.003	0.093	0.0759	0.0332	0.1667	0.0321
TCGA.DA.A1I8.06A	0.0274	0.0128	0	0.1345	0.2103	0.0102	0	0	0	0	0.0822	0.2755	0	0.0238	0.0487	0.0572	0.0047	0.0176	0.1388	0.0221
TCGA.DA.A1IA.06A	0	0	0.0483	0.0296	0	0	0	0	0	0.1048	0.0331	0.304	0.0066	0.0629	0	0	0	0	0.4717	0
TCGA.DA.A1IB.06A	0.6217	0.3812	0.0694	0.2544	0.6342	0.306	0.1536	0.1877	0.2418	0.0228	0.1277	0.3461	0.2551	0.0627	0.0394	5e-04	0.1353	0.1549	0.121	0.0548
TCGA.DA.A1IC.06A	0.1599	0.084	0.0259	0.0462	0.244	0.007	0.0133	0	0	0.1622	0.0373	0.2773	0.0592	0	0	0.0104	0.1226	0.0464	0.2101	0.0072
TCGA.DA.A3F2.06A	0.3057	0.2311	0.0636	0.2216	0.3248	0.2432	0.2866	0.2467	0.5196	0	0.0892	0.6222	0.1269	0.1304	0.1665	0	0.2274	0.1553	0.3462	0.0328
TCGA.DA.A3F3.06A	0.1373	0.0842	0	0	0.3254	0	0.0186	0	0	0.1573	0.051	0.1876	0	0.0049	0	0.0296	0.0197	0.0728	0.2174	0.1167
TCGA.DA.A3F5.06A	0.0309	0.0838	0	0.0079	0.3372	0	0	0	0	0.0881	0.0311	0.1128	0	0.0366	0.0081	0.0245	0.0162	0.1235	0.2512	0.0817
TCGA.DA.A3F8.06A	0.3054	0.2472	0	0.1174	0.4531	0.1893	0.1721	0.2654	0.3964	0	0.1212	0.3063	0.0947	0.0597	0.1835	0.0021	0.3261	0.1803	0.2052	0.0611
TCGA.DA.A95V.06A	0.2289	0.0608	0.0209	0.1026	0.1359	0.0736	0.0598	0.0517	0.0512	0.2279	0.069	0.3416	0.0881	0.0551	0	0	0.0495	0	0.4284	0
TCGA.DA.A95W.06A	0.159	0.1292	0.0224	0.0387	0.3411	0.0691	0.0282	0.0227	0.0119	0.2092	0.0287	0.2669	0.0121	0.009	0	0.0186	0.105	0.0682	0.2963	0.0186
TCGA.DA.A95X.06A	0.1276	0.0754	0	0.0165	0.3199	0	0	0.0133	0	0.1463	0.0995	0.218	0	0.0228	0.0559	0.0342	0.0731	0.0772	0.1865	0.1037
TCGA.DA.A95Y.06A	0.0475	0	0	0.0699	0.1796	0	0	0	0	0.1194	0.0422	0.2808	0.0071	0.0234	0	0	0	0.0121	0.4176	0.0542
TCGA.DA.A95Z.06A	0.1455	0.0638	0.0082	0.0775	0.3004	0	0	0.0126	0	0.2122	0.0391	0.2146	0.0191	0.0027	0	0.0101	0.0827	0.0941	0.3432	0.0359
TCGA.DA.A960.01A	0.0779	0	0	0.0109	0.166	0	0	0	0	0.189	0.0162	0.321	0	0.0424	0	0	0	0.0308	0.4102	0.0169
TCGA.EB.A1NK.01A	0.0669	0	0.0686	0	0.0908	0	0	0	0	0.1169	0.0543	0.2585	0.0388	0.0301	0	0	0	0	0.3815	9e-04
TCGA.EB.A24C.01A	0.0472	0	0	0	0.1642	0	0.0188	0	0	0.095	0.0194	0.1526	0	0	0	0.0347	0	0	0.1904	0
TCGA.EB.A24D.01A	0.1803	0.1146	0.0606	0.0236	0.3237	0.041	0.0171	0.0025	0	0.2332	0.0238	0.1954	0.0193	0	0	0.0268	0.0804	0.0839	0.2026	0.051
TCGA.EB.A299.01A	0.0553	0.0046	0.0958	0.0338	0.2084	0	0.059	0	0	0.2143	0.0321	0.0828	0	0.0453	0.0192	0	0	0	0.2035	0
TCGA.EB.A3HV.01A	0	0	0.0515	0.0245	0.0387	0	0	0	0	0.0927	0.0308	0.332	0	0.0664	0	0	0	0	0.2581	0
TCGA.EB.A3XB.01A	0.1375	0.1364	0	0.0422	0.2827	0.0176	0	0	0	0.1674	0.0446	0.2962	0.0168	0	0.0313	0.0372	0.0884	0.0917	0.173	0.0637
TCGA.EB.A3XC.01A	0.0693	0	0	0	0.2909	0	0	0	0	0.2073	0.0616	0.2161	0.0328	0.028	0	0.002	0.0146	0.1623	0.358	0.0937
TCGA.EB.A3XD.01A	0.0426	0.1185	0.0662	0.0724	0.1609	0.1612	0.1195	0.0579	0.0857	0.1085	0.0621	0.2592	0	0.0958	0	0	0	0	0.2112	4e-04
TCGA.EB.A3XE.01A	0.0326	0	0	0.0669	0.0958	0.0733	0.0217	0	0	0.2242	0.0261	0.2071	0	0.0558	0	0	0	0	0.298	0
TCGA.EB.A3XF.01A	0.134	0.0473	0	0.0432	0.3241	0	0	0.043	0	0.1034	0.0639	0.2537	0.0057	0.0142	0.0765	0.0163	0.0895	0.0605	0.1907	0.0645
TCGA.EB.A3Y6.01A	0.0632	0.0191	0	0.0329	0.2206	0	0	0	0	0.1734	0.0479	0.2822	0	0	0	0.0235	0.0602	0.0518	0.2262	0.0494
TCGA.EB.A3Y7.01A	0.0395	0	0.0568	0.0942	0	0	0	0	0	0.1325	0.0208	0.2654	0.0249	0.0487	0	0	0	0	0.5496	0
TCGA.EB.A41B.01A	0.1514	0	0	0	0.2058	0	0	0	0	0.2383	0.0242	0.1748	0.0449	0	0	0.0053	0	4e-04	0.3678	0.0378
TCGA.EB.A42Y.01A	0.0785	0.0872	0	0.0226	0.3673	0	0.0237	0	0.0554	0.163	0.0478	0.2381	0	0.0504	0.0798	0.0311	0.1009	0.106	0.3341	0.1201
TCGA.EB.A42Z.01A	0.1021	0	0	0	0.2228	0	0	0.0037	0	0.0816	0.0346	0.2805	0	0.0226	0	0	0.0085	0.0475	0.2216	0.0577
TCGA.EB.A431.01A	0.0901	0.0198	0	0	0.2195	0	0	0	0	0.0964	0.0308	0.1722	0.0041	0	0	0.0311	0.0504	0.0413	0.2661	0.1052
TCGA.EB.A44N.01A	0.1378	0.0389	0	0.013	0.2765	0.0588	0.0671	0.0234	0	0.1227	0.0452	0.0854	0.0389	0.0433	0	0.0087	0.0124	0.0863	0.1502	0.0434
TCGA.EB.A44O.01A	0.08	0.1041	0.0481	0	0.3432	0	0	0	0	0.1246	0.0506	0.2269	0	0	0	0.0311	0.1167	0.1198	0.1743	0.1494
TCGA.EB.A44P.01A	0.0609	0.0512	0	0.0361	0.2586	0	0.0076	0	0	0.1637	0.0233	0.1932	0	0	0	0.0165	0.0847	0.0121	0.2853	0
TCGA.EB.A44Q.06A	0.3139	0.2195	0	0.0914	0.4378	0.1208	0.1034	0.1414	0.137	0.0657	0.0834	0.2956	0.0556	0.0655	0.0698	0.0638	0.1467	0.1561	0.1499	0.1191
TCGA.EB.A44R.06A	0.1474	0.1483	0.084	0	0.2852	0.0998	0.0633	0.0292	0.068	0.2321	0.0363	0.1574	0.0504	0.0411	0	0.0157	0.1004	0.0709	0.269	0.0369
TCGA.EB.A4IQ.01A	0	0	0.0492	0.0301	0.1221	0	0	0	0	0.0809	0.0289	0.0693	0	0.0564	0	0	0	0	0.3409	0.0079
TCGA.EB.A4IS.01A	0.3813	0.1696	0	0.0926	0.35	0.1451	0.1367	0.1593	0.171	0.0608	0.0798	0.2036	0.1332	0.0315	0	0	0.0924	0.1185	0.2072	0.0067
TCGA.EB.A4OY.01A	0.1351	0	0.1098	0.0738	0.0252	0	0	0	0.0584	0.2249	0.0219	0.3554	0.0761	0.0348	0	0	0.0695	0	0.5137	0
TCGA.EB.A4OZ.01A	0.0631	0.0686	0.1167	0.0669	0.0732	0.1166	0.0964	0.0567	0.2827	0.171	0.0648	0.249	7e-04	0.1034	0	0	0.1501	0.0219	0.4855	0
TCGA.EB.A4P0.01A	0.0961	0.02	0	0.0517	0.2062	0.0147	0.0533	0.0036	0	0.2499	0.0375	0.2017	0	0	0	0	0.0153	0	0.3608	0
TCGA.EB.A4XL.01A	0.0944	0.0606	0	0	0.247	0.0069	0.0596	0.014	0	0.1779	0.0388	0.1263	0	0	0	0.0024	0.0545	0	0.1824	0.0044
TCGA.EB.A51B.01A	0.0859	0.107	0.0209	0.0175	0.3035	0	0	0.0105	0.0031	0.2047	0.0236	0.1747	0	0	0	0.0141	0.104	0.1246	0.2461	0.0657
TCGA.EB.A550.01A	0	0.0361	0.0677	0	0.2328	0	0.0399	0.0092	0	0.0734	0.0453	0.0291	0	0.0377	0	0.024	0	0	0.0819	0.0391
TCGA.EB.A551.01A	0.2342	0.209	0.0172	0.1771	0.5029	0.0722	0.0966	0.1438	0.2508	0.0487	0.1153	0.3047	0.0039	0.0534	0.0587	0.0287	0.2307	0.1406	0.1706	0.0614
TCGA.EB.A553.01A	0.1891	0.0129	0.0451	0.0207	0.1734	0.0165	0	0	0	0.2302	0.0367	0.3478	0.0432	0.0474	0	0.0014	0.0645	0.0636	0.3879	0.0021
TCGA.EB.A57M.01A	0.0128	0	0.0647	0.1032	0.187	0	0	0	0	0.1575	0.0544	0.2026	0	0.074	0	0	0	0	0.2999	0
TCGA.EB.A5FP.01A	0.0792	0.0024	0	0	0.2664	0	0	0	0	0.1305	0.0196	0.2389	0.0254	0	0	0.0327	0.022	0.0739	0.278	0.1052
TCGA.EB.A5KH.06A	0.1413	0.1308	0.0521	0.0591	0.2444	0.0435	0	0.0152	0.0022	0.0782	0.0314	0.2031	0	0.0364	0	0	0	0	0.4436	0.0234
TCGA.EB.A5SE.01A	0.0504	0	0	0	0.2351	0.0018	0	0	0	0.1183	0.0088	0.1878	0	0.0076	0	0.0303	0	0.0358	0.3038	0.0096
TCGA.EB.A5SF.01A	0	0	0.1177	0.0063	0	0	0	0	0	0.0883	0.0128	0.2971	0	0.072	0	0	0	0	0.3346	0
TCGA.EB.A5SG.06A	0.373	0.2165	0	0.1725	0.5604	0.1327	0.1899	0.2522	0.4087	0.0881	0.1566	0.3736	0.1085	0.0634	0.1453	0.0097	0.385	0.1766	0.3091	0.119
TCGA.EB.A5SH.06A	0.1778	0.0372	0.0353	0.0495	0.1635	0.125	0.0105	0.0068	0	0.175	0.0208	0.2187	0.0236	0.064	0	0	0.0292	0	0.4133	0
TCGA.EB.A5UL.06A	0.2978	0.0699	0	0.0912	0.313	0	0.0176	0.021	0.0966	0.1637	0.0497	0.1625	0.1285	0	0	0.0236	0.169	0.1121	0.3549	0.0732
TCGA.EB.A5UM.01A	0.2198	0.0759	0.1342	0.0119	0.2325	0.1282	0.0961	0.0491	0.0689	0.2607	0.0393	0.1013	0.0656	0.0325	0	0	0.0426	0	0.4097	0
TCGA.EB.A5UN.06A	0.1166	0.1	0	0	0.2664	0.0098	0	0.0189	0	0.0256	0.0372	0.3187	0	0	0.0205	0.0389	0.1262	0.0543	0.1274	0.0402
TCGA.EB.A5VU.01A	0.0817	0.0808	0.0079	0	0.3204	0.0315	0.0392	0	0	0.1597	0.0414	0.1998	0.002	0	0.0667	0.0352	0.0556	0.1053	0.2026	0.078
TCGA.EB.A5VV.06A	0.77	0.554	0.305	0.3743	0.8606	0.4514	0.2553	0.2009	0.292	0.0932	0.0742	0.0593	0.3287	0.1226	0.1108	0	0.2349	0.1888	0	0.01
TCGA.EB.A6L9.06A	0.4931	0.1789	0.0529	0.2015	0.2733	0.2225	0.0689	0.0716	0.1191	0.1575	0.0711	0.2376	0.2728	0.0824	0	0	0.1231	0.0844	0.3185	0
TCGA.EB.A6QY.01A	0.1291	0	0	0	0.268	0	0.0197	0	0	0.1215	0.0222	0.2339	0.0512	0	0	0.062	0.0399	0.0898	0.1955	0.1194
TCGA.EB.A6QZ.01A	0.0039	0	0	0.0203	0.193	0	0	0	0	0.0992	0.0094	0.2209	0	0.0191	0	0.0078	0	0.0374	0.3478	0.0545
TCGA.EB.A6R0.01A	0.1841	0.0986	0	0	0.2981	0.0042	0.0905	0.0719	0.1589	0.1493	0.0736	0.2079	0	0	0.0184	0.0187	0.1595	0.1137	0.3474	0.0337
TCGA.EB.A82B.01A	0.1784	0.0485	0	0.0299	0.2691	0	0	0	0.047	0.2267	0.1101	0.2014	0.0307	0.0608	0.0144	0	0.0974	0.1055	0.365	0.0444
TCGA.EB.A82C.01A	0.0058	0	0	0	0.2383	0	0	0	0	0.1884	0.0112	0.1786	0	0	0	0	0	0.0278	0.3886	0.0293
TCGA.EB.A85I.01A	0.0902	0.0751	0	0.1219	0.222	0	0.047	0.0676	0.122	0.2177	0.0604	0.2109	0	0.0371	0	0	0.1326	0.0868	0.3754	0
TCGA.EB.A85J.01A	0.2207	0.1624	0	0.0322	0.3476	0.1247	0.1257	0.1331	0.1774	0.1665	0.0979	0.2453	0.0333	0.0362	0.0805	0	0.1896	0.1641	0.3627	0.034
TCGA.EB.A97M.01A	0.0637	0.0046	0	0.0902	0.1311	0	0.0074	0.0103	0.0511	0.1741	0.0727	0.2694	0	0.0331	0	0	0.057	0.0444	0.4814	8e-04
TCGA.EE.A17X.06A	0.1074	0.0811	0	0.0431	0.2021	0	0	0	0.0208	0.0975	0.0728	0.319	5e-04	0	0	0	0	0.0775	0.4855	0.0672
TCGA.EE.A17Y.06A	0.0194	0.026	0	0	0.2634	0	0	0	0	0.0614	0.0358	0.0915	0	0.0309	0	0.0425	0	0.0481	0.2488	0.083
TCGA.EE.A17Z.06A	0.0625	0	0	0	0.2069	0.0203	0	0	0	0.1209	0.0316	0.1804	0	0	0	0.0166	0	0.07	0.4362	0.0535
TCGA.EE.A180.06A	0.0758	0.0677	0	0	0.2176	0	0	0	0	0.207	0.0379	0.2344	0	0	0	0.0131	0	0.0626	0.3106	0.0162
TCGA.EE.A181.06A	0.3223	0.1589	0	0.0517	0.3735	0.0942	0.0656	0.1072	0.1089	0.0831	0.09	0.3108	0.0748	0.0067	0.067	0.015	0.1576	0.1759	0.25	0.0554
TCGA.EE.A182.06A	0.0268	0	0.1736	0.0443	0	0	0	0	0.0786	0.0899	0.0564	0.4412	0	0.078	0	0	0	0	0.5078	0
TCGA.EE.A183.06A	0.3957	0.1484	0.0834	0.1013	0.1787	0.1913	0.0268	0.0486	0.0757	0.0373	0.0593	0.3143	0.1694	0.0745	0	0	0.0086	0.0476	0.4261	0.0182
TCGA.EE.A184.06A	0.1749	0.0485	0	0.0668	0.2204	0	0.0232	0.0559	0.0352	0.1231	0.0628	0.257	0.0503	0.0455	0	0.017	0.0746	0.012	0.3305	0.0197
TCGA.EE.A185.06A	0.0607	0	0	0	0.0936	0	0	0	0	0.0881	0.0168	0.2071	0	0	0	0.0183	0	0.0081	0.3572	0.055
TCGA.EE.A20B.06A	0.1297	0.1076	0.0234	0.0635	0.3147	0.0416	0.032	0.0203	0	0.1964	0.0523	0.2909	0.0035	0.079	0.0294	0	0.0866	0.0528	0.1807	0
TCGA.EE.A20C.06A	0.0868	0.048	0	0	0.323	0	0	0	0	0.1624	0.0357	0.2816	0	0	1e-04	0.0121	0.0509	0.0256	0.2368	0.0548
TCGA.EE.A20F.06A	0.1642	0.0759	0	0.0351	0.347	0	0.0177	0.0927	0	0.1669	0.0744	0.2577	0.0489	0	0.0455	0.0283	0.0898	0.1046	0.3585	0.0473
TCGA.EE.A20H.06A	0.0427	0.0482	0	0	0.3527	0	0	0	0	0.0461	0.0373	0.0551	0	0.0455	0	0.0433	0.0378	0.0821	0.2962	0.083
TCGA.EE.A20I.06A	0.0896	0.0611	0	0	0.1917	0	0	0.0246	0.0165	0.1279	0.0562	0.2258	0.0021	0.0017	0	0.0177	0.0695	0.0854	0.2946	0.0427
TCGA.EE.A29A.06A	0.0732	0.0357	0	0	0.2475	0	0	0	0	0.0849	0.0183	0.1688	0	0.026	0	0.0219	0.0041	0	0.2456	0.0272
TCGA.EE.A29B.06A	0.0823	0.0999	0	0.0032	0.2819	0	0	0.0129	0.0169	0.0752	0.0419	0.3449	0	0.0206	0.0459	0	0.0097	0.0745	0.4745	0
TCGA.EE.A29C.06A	0.0936	0	0	0.0206	0.1983	0	0	0	0	0.1499	0.0479	0.3674	0.0367	0.0402	0.0147	0	0.0112	0.0991	0.3375	0.0897
TCGA.EE.A29D.06A	0.0879	0.0349	0	0.0086	0.2084	0	0	0	0	0.1367	0.0065	0.2546	0.006	0.034	0	0	0.0118	0.0786	0.2609	0.0429
TCGA.EE.A29E.06A	0.0971	0.0349	0	0	0.2742	0	0	0	0	0.1005	0.0348	0.2104	0	0	0	0.0202	0	0.1174	0.2651	0.1012
TCGA.EE.A29G.06A	0.0119	0.0267	0.0307	0	0.2193	0.0357	0.0372	0	0	0.1159	0.0539	0.2474	0	0.0643	0	0.0626	0	0.0265	0.0647	0.0481
TCGA.EE.A29H.06A	0.2615	0.0575	0	0.0357	0.2715	0	0	0.0028	0	0.1374	0.0608	0.2826	0.0886	0.0077	0	0.0046	0.0929	0.0843	0.2381	0.0479
TCGA.EE.A29L.06A	0.1766	0.0189	0	0	0.2707	0	0	0	0	0.1339	0	0.2314	0.0234	0	0	0.0348	0.0056	0.0936	0.2948	0.0775
TCGA.EE.A29M.06A	0.2501	0.1839	0	0.0292	0.3932	0.0875	0.0207	0.0707	0.0251	0.1	0.0456	0.2363	0.086	0	0.0149	0.0348	0.1765	0.1289	0.2709	0.0669
TCGA.EE.A29N.06A	0.3595	0.1745	0	0.0947	0.3861	0.0834	0	0.0684	0.0118	0.1001	0.115	0.2155	0.1511	0.0741	0.0094	0.0176	0.0506	0.1411	0.208	0.0592
TCGA.EE.A29P.06A	0.1592	0.1793	0	0.0206	0.4274	0.1332	0.1634	0.1988	0.2429	0.08	0.1146	0.2933	0	0.0334	0.109	0.0222	0.2008	0.1922	0.2405	0.0589
TCGA.EE.A29Q.06A	0.1382	0.0732	0	0	0.2958	0	0	0	0	0.1564	0.0108	0.2448	0.0437	0.0249	0.0077	0.0417	0.0727	0.0523	0.2529	0.0267
TCGA.EE.A29R.06A	0.0515	0.0321	0	0	0.3499	0	0.0298	0	0	0.1331	0.0149	0.1275	0.0052	0	0	0.0774	0	0.0096	0.2463	0.0417
TCGA.EE.A29S.06A	0.1577	0.0894	0	0.0413	0.3425	0.0019	0.0365	0.0436	0.0343	0.1724	0.0732	0.2529	0.0138	0.0058	0.0484	0	0.0776	0.0988	0.2814	0.0235
TCGA.EE.A29T.06A	0.2477	0.1422	0	0.0239	0.4135	0.0318	0.0239	0.0594	0.0512	0.1218	0.1103	0.4165	0.075	0.0697	0.1186	0.0113	0.1084	0.1319	0.0853	0.0494
TCGA.EE.A29V.06A	0.0368	0	0.0983	0.0597	0.078	0	0	0	0	0.2092	0.0249	0.2356	0.037	0	0	0.0074	0	0.0392	0.3636	0.0671
TCGA.EE.A29W.06A	0.0515	0.0755	0	0	0.3082	0	0	0	0	0.1034	0.027	0.1297	0	0.0595	0.0099	0.0107	0.0165	0.0908	0.2049	0.0459
TCGA.EE.A29X.06A	0.1361	0.1076	0	0.0825	0.1623	0.0874	0	0.0309	0.0838	0.0376	0.0788	0.3793	0.0029	0.0465	0.0059	0	0.0579	0.0537	0.3613	0.0097
TCGA.EE.A2A0.06A	0.3315	0.1983	0	0.0473	0.4947	0.0534	0.0324	0.1194	0	0.1178	0.0409	0.4047	0.126	0.0976	0.1739	0.0393	0.1556	0.1304	0	0.0726
TCGA.EE.A2A1.06A	0.3532	0.1573	0.0086	0.1045	0.3071	0.1556	0.084	0.0997	0.094	0.088	0.0897	0.3392	0.1422	0.0925	0.0597	0.0118	0.0607	0.0728	0.1311	0.0163
TCGA.EE.A2A2.06A	0.324	0.1198	0	0.0095	0.3991	0.0228	0	0.0031	0	0.1581	0.048	0.1899	0.1193	0	7e-04	0.0316	0.077	0.1476	0.3222	0.061
TCGA.EE.A2A5.06A	0.1288	0.0582	0	0	0.283	0	0	0	0	0.1354	0.024	0.2062	0	0.0345	0	0.0474	0	0.0858	0.2997	0.032
TCGA.EE.A2A6.06A	0.3153	0.1337	0	0.0204	0.2986	0.1105	0.0423	0.1135	0.0979	0.0798	0.0703	0.2078	0.0956	0.0403	0.014	0.0022	0.1722	0.1054	0.2521	0.033
TCGA.EE.A2GB.06A	0.1101	0.057	0	0.0308	0.2536	0.0198	0	0	0	0.1315	0.0482	0.2109	0	0	0	0.0343	0.0728	0.0639	0.1789	0.0809
TCGA.EE.A2GC.06A	0.2488	0.173	0	0.0779	0.4471	0.0044	0.0481	0.0889	0.0219	0.1686	0.0789	0.252	0.0257	0.0156	0.0932	0.0338	0.1897	0.082	0.0612	0.0977
TCGA.EE.A2GD.06A	0.1106	0.1078	0	0.0667	0.332	0.0145	0	0.0269	0.0261	0.0228	0.0839	0.29	0	0.062	0.1001	0.0121	0.0693	0.0227	0.0059	0.0295
TCGA.EE.A2GE.06A	0.2503	0.171	0	0.0926	0.38	0.18	0.1673	0.1574	0.2625	0.0331	0.0839	0.3351	0.0668	0.071	0.19	0.028	0.1422	0.1422	0.1076	0.033
TCGA.EE.A2GH.06A	0.3048	0.142	0	0.1162	0.3806	0.0846	0.1391	0.1235	0.2841	0.1727	0.1102	0.3406	0.1187	0.0495	0.0945	0	0.2685	0.1175	0.3814	0.0167
TCGA.EE.A2GI.06A	0.2777	0.1048	0	0.0383	0.356	0.0056	0.0735	0.0816	0.0901	0.2205	0.08	0.2083	0.1099	0	0.0087	6e-04	0.1148	0.1543	0.3897	0.0028
TCGA.EE.A2GJ.06A	0.2129	0.1439	0	0.049	0.3603	0.0361	0.0422	0.117	0.0849	0.0431	0.1065	0.2729	0.0317	0.0408	0.0964	0.024	0.1002	0.1398	0.1463	0.0587
TCGA.EE.A2GK.06A	0.7694	0.4353	0.1845	0.2996	0.706	0.414	0.1999	0.1556	0.2038	0.0949	0.0811	0.1579	0.3333	0.1519	0.0402	0	0.1237	0.2271	0.0058	0.0526
TCGA.EE.A2GL.06A	0.5294	0.2427	0.0352	0.1226	0.4339	0.2718	0.0779	0.0788	0.0352	0.1694	0.063	0.131	0.2185	0.0438	0	0	0.0507	0.1143	0.1268	0
TCGA.EE.A2GM.06B	0.1345	0.0829	0	0	0.2609	0.0066	0	0	0	0.118	0.0414	0.2388	0.0445	0.0016	0	0.0381	0.0562	0.0291	0.2224	0.0268
TCGA.EE.A2GN.06A	0.0802	0.0264	0	0.0035	0.1781	0.0711	0	0	0	0.1363	0.051	0.221	0	0.0521	0	0.0513	0.038	0.043	0.2207	0.0184
TCGA.EE.A2GO.06A	0.0125	0.1292	0	0	0.3899	0	0	0	0	0.0705	0.0278	0.2386	0	0.0584	0	0.0292	0.0406	0.0553	0.143	0.0345
TCGA.EE.A2GP.06A	0.116	0.1519	0	0	0.3749	0.0549	0	0.0136	0	0.1092	0.0762	0.2694	0	0.0249	0.1373	0.0221	0.0882	0.1357	0.0943	0.049
TCGA.EE.A2GR.06A	0.1038	0.022	0	0	0.2407	0	0	0	0	0.1283	0	0.2106	0	0	0	0.0309	0.0156	0.0212	0.2752	0.0404
TCGA.EE.A2GS.06A	0.0698	0.0547	0	0.0948	0.317	0	0.012	0	0	0.1749	0.0607	0.1174	0	0.0214	0	0.0179	0.0413	0.0913	0.3478	0
TCGA.EE.A2GT.06A	0.457	0.2061	0.0302	0.1616	0.3242	0.2459	0.027	0.0486	0.0808	0.0768	0.0845	0.2071	0.2028	0.0774	0	0	0	0.0509	0.3153	0
TCGA.EE.A2GU.06A	0.2224	0.1406	0	0	0.3713	0.0714	0.1023	0.1287	0.1233	0.117	0.0691	0.2154	0	0.0206	0.0816	0.0482	0.2374	0.1818	0.2113	0.0527
TCGA.EE.A2M5.06A	0.0901	0.1923	0	0.0947	0.4519	0	0.0513	0.0823	0.1769	0.0711	0.0607	0.1539	0.0193	0.0967	0.1086	0.0367	0.1977	0.2384	0.3292	0.1357
TCGA.EE.A2M6.06A	0.0999	0.0986	0	0	0.4105	0	0	0.0121	0	0.1555	0.0889	0.1691	0	0.0481	0.0777	0.0065	0.0825	0.1895	0.3582	0.0503
TCGA.EE.A2M7.06A	0.3231	0.2062	0.0715	0.1268	0.3594	0.1659	0.0435	0.0387	0	0	0.0439	0.0875	0.1362	0.0555	0	0.0022	0.0196	0	0.0314	0
TCGA.EE.A2M8.06A	0.3273	0.2942	0	0.1949	0.5013	0.2568	0.2129	0.2969	0.3403	0	0.1199	0.3474	0.095	0.0791	0.1176	0.0245	0.2324	0.1813	0.0932	0.0825
TCGA.EE.A2MC.06A	0.222	0.218	0	0.1418	0.5148	0.0561	0.1406	0.1401	0.3098	0.0365	0.1178	0.1286	0	0.1098	0.1769	0.0407	0.3135	0.1759	0.1691	0.1309
TCGA.EE.A2MD.06A	0.2456	0.1403	0	0	0.342	0.012	0	0.0452	0	0.0871	0.0528	0.2172	0.0971	0	0	0.0518	0.081	0.1282	0.2236	0.1457
TCGA.EE.A2ME.06A	0.4768	0.3951	0.0803	0.1867	0.6662	0.3567	0.2502	0.2957	0.2458	0.0446	0.12	0.32	0.1636	0.1098	0.0507	0.0094	0.1226	0.17	0	0.0437
TCGA.EE.A2MF.06A	0.1825	0.0435	0	0.002	0.3457	0	0.0382	0.0038	0	0.1196	0.0854	0.1949	0	0	0.0375	0.045	0.0781	0.1146	0.3062	0.0246
TCGA.EE.A2MG.06A	0.5108	0.3007	0	0.152	0.5007	0.3026	0.0841	0.0834	0.0788	0.1164	0.0643	0.2052	0.2257	0.0862	0.0328	0	0.0703	0.1769	0.0108	0.0086
TCGA.EE.A2MH.06A	0.3929	0.2073	0.0136	0.1476	0.4508	0.1599	0.04	0.0774	0.0732	0.1003	0.0563	0.2883	0.188	0.0293	0	0.0293	0.1096	0.1244	0.1794	0.0624
TCGA.EE.A2MI.06A	0.1772	0.0962	0	0.0361	0.3402	0.0129	0.0027	0.0882	0.0025	0.0446	0.1094	0.2686	0.0249	0.0379	0.1084	0.0273	0.0682	0.0737	0.1147	0.0188
TCGA.EE.A2MJ.06A	0.4323	0.1949	0	0.0288	0.4187	0.1334	0.0727	0.114	0.174	0.1152	0.0711	0.2693	0.1635	0.0402	0.0788	0	0.2031	0.1835	0.219	0.0605
TCGA.EE.A2MK.06A	0.1671	0.135	0	0.0332	0.2941	0.138	0.093	0.0986	0.0366	0.1693	0.1024	0.1918	0	0.0163	0.1184	0.0035	0.1182	0.0398	0.1654	0
TCGA.EE.A2ML.06A	0.2167	0.1724	0	0.179	0.3397	0.0378	0.0397	0.0822	0.1298	0.036	0.0893	0.2026	0.0293	0.0216	0.0067	0.0148	0.1225	0.0195	0.1685	0.0116
TCGA.EE.A2MM.06A	0.1503	0.1037	0	0.0255	0.3831	0	0.0011	0	0	0.1595	0.0482	0.0949	0	0	0.009	0.0185	0	0.1201	0.2902	0.0643
TCGA.EE.A2MN.06A	0.2599	0.1067	0.0046	0.0242	0.2941	0.0335	0.0726	0.108	0.0843	0.1331	0.0815	0.2667	0.0546	0.0433	0.0318	1e-04	0.0918	0.091	0.2364	0.03
TCGA.EE.A2MP.06A	0.1552	0.0273	0	0.0249	0.2755	0	0.0777	0.0817	0.0562	0.1478	0.0878	0.2863	0.0383	0.0499	0.0655	0.0018	0.0603	0.0683	0.2533	0.053
TCGA.EE.A2MQ.06A	0.131	0.0951	0	0	0.3315	0	0	0	0	0.1331	0.0487	0.3068	0.0076	0.0056	0	0.0159	0.013	0.1271	0.2287	0.0941
TCGA.EE.A2MR.06A	0.5027	0.3298	0.0728	0.1024	0.5698	0.2883	0.1215	0.1347	0.1557	0.0615	0.1175	0.1423	0.1667	0.1459	0.0865	0.0034	0.1033	0.2223	0.0617	0.0667
TCGA.EE.A2MS.06A	0.1013	0.0103	0	0	0.1838	0	0	0	0	0.1567	0.0621	0.1098	0	0.0376	0	0.0351	0	0.0621	0.3009	0.0113
TCGA.EE.A2MT.06A	0.1265	0.0642	0	0	0.2466	0	0	0	0	0.1704	0.0119	0.2075	0	0.0176	0	0.0294	0.061	0.1035	0.2149	0.0699
TCGA.EE.A2MU.06A	0.1705	0.1351	0	0.0565	0.315	0.0502	0.0362	0.0905	0.1582	0.1158	0.0882	0.4961	9e-04	0.0509	0.0717	0	0.143	0.128	0.3892	0.0335
TCGA.EE.A3AA.06A	0.3966	0.1597	0	0.0626	0.3963	0.0749	0.0119	0.0991	0.0294	0.0216	0.0941	0.2393	0.1375	0.0283	0.0191	0.0165	0.1083	0.1408	0.219	0.0458
TCGA.EE.A3AB.06A	0.1392	0.0749	0	0.0053	0.415	0	0.0049	0.0475	0	0.089	0.1186	0.2437	0.0166	0.0485	0.2669	0.0504	0.035	0.0689	0.2162	0.0441
TCGA.EE.A3AC.06A	0.2213	0.067	0	0.0225	0.3294	0	0.0422	0.0697	0.005	0.1858	0.08	0.2572	0.0438	0	0.0404	0.0128	0.0968	0.0999	0.274	0.0496
TCGA.EE.A3AD.06A	0.0654	0.0765	0	0.016	0.1989	0.0683	0	0	0	0.0805	0.0086	0.2144	0	0	0	0.0698	0.0283	0.009	0.1681	0.0294
TCGA.EE.A3AE.06A	0.2357	0.1329	0	0.0046	0.3311	0.0677	0	0.0633	0.0428	0.161	0.0706	0.2086	0.0486	0	0.0348	0.0095	0.1365	0.0918	0.2678	0.0427
TCGA.EE.A3AF.06A	0.1033	0.0456	0	0.0233	0.2206	0	0	0.0609	0	0.1726	0.0847	0.3646	0	0.0093	0.0438	0.0088	0.0365	0.0835	0.3931	0
TCGA.EE.A3AG.06A	0.0426	0.0896	0	0	0.3311	0	0.0485	0	0	0.181	0.0428	0.0973	0	0.0078	0	0.0296	0.0129	0.0915	0.4172	0.1073
TCGA.EE.A3AH.06A	0.0901	0.0091	0	0.0624	0.2212	0	0	0	0	0.0593	0.0112	0.2059	0	0.0178	0	0.0099	0.003	0.0353	0.2324	0.028
TCGA.EE.A3J3.06A	0.199	0.0256	0	0	0.2928	0	0.0043	0	0	0.1413	0.0755	0.2355	0.0573	0.0512	0.0109	0.0203	0.0382	0.1105	0.2297	0.0353
TCGA.EE.A3J4.06A	0.146	0.0254	0	0.0072	0.2651	0	0	0.0033	0	0.219	0.0455	0.2471	0	0.0203	0	0.0317	0.084	0.0764	0.25	0.038
TCGA.EE.A3J5.06A	0.2134	0.1448	0	0.0543	0.3373	0.046	0.0035	0.058	0.0493	0.1711	0.0595	0.3081	0.0689	0.0223	0.0554	0	0.1176	0.0864	0.2622	0.0735
TCGA.EE.A3J7.06A	0.0741	0.1145	0	0	0.3124	0	0	0	0	0.1919	0.0196	0.2194	0	0.0389	0	0.0118	0.0679	0.0841	0.2053	0.102
TCGA.EE.A3J8.06A	0.1071	0.0832	0	0	0.4177	0	0	0	0	0.2052	0	0.1942	0	0	0	0.0772	0.0877	0.0637	0.1479	0.0785
TCGA.EE.A3JA.06A	0.2666	0.1691	0	0.0123	0.458	0.0121	0.074	0.0918	0.0086	0.1806	0.0234	0.2741	0.0615	0.0104	0.0785	0.0327	0.1816	0.1366	0.0895	0.0698
TCGA.EE.A3JB.06A	0.1568	0.1514	0	0	0.4196	0	0	0.0154	0	0.0481	0.0912	0.1618	0.0141	0.0255	0.1544	0.0362	0.0629	0.1877	0.2539	0.0992
TCGA.EE.A3JD.06A	0.5931	0.3137	0	0.1043	0.5886	0.2527	0.1157	0.1097	0.1572	0.0845	0.1221	0.2453	0.2556	0.0606	0.1182	0.023	0.1272	0.2551	0.0472	0.1029
TCGA.EE.A3JE.06A	0.3953	0.2621	0	0.1162	0.5273	0.1312	0.1966	0.1922	0.332	0.0741	0.0935	0.312	0.1542	0.0915	0.1323	0.0367	0.2634	0.2146	0.0889	0.0448
TCGA.EE.A3JH.06A	0.348	0.2429	0	0.2325	0.4109	0.2217	0.1757	0.1797	0.2952	0.075	0.1108	0.3988	0.1215	0.0557	0.1543	0	0.183	0.148	0.2231	0.0331
TCGA.EE.A3JI.06A	0.1417	0.1489	0	0.0491	0.3472	0.0365	0	0.009	0	0.1294	0.0724	0.1739	0	0	0.0498	0.0451	0.0214	0.0858	0.1527	0.0796
TCGA.ER.A193.06A	0.1272	0.1192	0	0.1343	0.3	0.0587	0.0569	0.0818	0.1047	0.1385	0.0763	0.3143	0	0.0428	0.0036	0.0019	0.1336	0.1029	0.1954	0.0581
TCGA.ER.A194.01A	0.1081	0.0393	0.0568	0.061	0.086	0.0885	0.0438	0.0699	0.13	0.207	0.0487	0.4253	0	0.0654	0.0299	0	0.0381	0	0.5123	0
TCGA.ER.A195.06A	0.1987	0.2611	0.0525	0.0735	0.531	0.1315	0.078	0.0769	0.1696	0.0071	0.0874	0.2053	0.0196	0.1735	0.1367	0.0205	0.1097	0.1367	0.1438	0.0771
TCGA.ER.A196.01A	0.0103	0	0	0	0.185	0	0	0	0	0.0515	0.0523	0.0233	0	0.0567	0	0.012	0	0	0.2303	0.0212
TCGA.ER.A197.06A	0.1548	0.1003	0	0	0.3049	0	0.0545	0.0703	0.1291	0.1699	0.1214	0.2627	0.0027	0.1103	0.1732	0.0569	0.1043	0.1497	0.2605	0.0334
TCGA.ER.A198.06A	0.1613	0.1542	0	0	0.4125	0.021	0	0.0577	0.0501	0.1001	0.0865	0.3388	0.009	0.0017	0.0877	0.0047	0.1165	0.1486	0.2786	0.0977
TCGA.ER.A199.06A	0.4504	0.1913	0	0.0659	0.3978	0.1871	0.1081	0.0861	0.1165	0.1749	0.0742	0.2804	0.196	0.0411	0.0502	0	0.106	0.1232	0.3081	0.0137
TCGA.ER.A19A.06A	0.2229	0.2458	0	0.1142	0.5027	0.1719	0.1457	0.1777	0.2676	0	0.136	0.3815	0.0148	0.1225	0.2274	0.0152	0.2013	0.2029	0.0475	0.0847
TCGA.ER.A19B.06A	0.1047	0.0128	0	0	0.2539	0	0	0.012	0	0.0123	0.0289	0.274	0.021	0.0586	0	0.0191	0.0382	0.0371	0.1938	0.0595
TCGA.ER.A19C.06A	0.0563	0.0133	0	0	0.2641	0	0	0	0	0.0603	0.0355	0.296	0	0	0	0.0209	0.0372	0.0038	0.1936	0.0598
TCGA.ER.A19D.06A	0.1764	0.149	0	0	0.3306	0.0701	0.0197	0.0217	0.0035	0.1006	0.0676	0.1526	0.0196	0.0897	0.0574	0.0534	0.0215	0.0702	0.1731	0
TCGA.ER.A19E.06A	0.1172	0.0535	0	0	0.3203	0	0	0	0	0.1029	0.0692	0.1378	0.0521	0.0991	0	0.0309	0	0.1539	0.329	0.0769
TCGA.ER.A19F.06A	0.1088	0.1107	0	0	0.3344	0.0045	0.0238	7e-04	0	0.162	0.0579	0.2372	0	0	0.0028	0.0225	0.0384	0.1033	0.3356	0.074
TCGA.ER.A19G.06A	0.2164	0.1497	0	0.1496	0.4065	0.0086	0	0.053	0.1032	0.0723	0.1469	0.2449	0.0185	0.0294	0.0919	0.029	0.2309	0.1713	0.3127	0.0551
TCGA.ER.A19H.06A	0.1339	0.1652	0.0016	0.1236	0.4165	0.0642	0.0334	0.0875	0.0521	0.1443	0.0621	0.17	0	0.0581	0	0.0353	0.1247	0.1133	0.2577	0.0288
TCGA.ER.A19J.06A	0.1426	0.007	0	0	0.2467	0	0	0	0	0.1234	0.0519	0.2685	0.0068	0.0589	0.0411	0.0406	0.0161	0.0311	0.219	0.0094
TCGA.ER.A19K.01A	0.0836	0.0657	0	0.0563	0.2745	0.0101	0.0032	0.0025	0	0.1588	0.05	0.24	0.0087	0.0088	0	0.0077	0.0446	0.0873	0.3175	0.0628
TCGA.ER.A19L.06A	0.0315	0.0374	0	0	0.2796	0.0332	0	0	0	0.0939	0.0404	0.2211	0	0.0433	0.0341	0.0603	0	1e-04	0	0
TCGA.ER.A19M.06A	0.1849	0.0868	0	0	0.4184	0	0.0718	0.139	0.081	0.1452	0.0862	0.3323	0	0.0427	0.087	0.0096	0.113	0.1772	0.2679	0.0695
TCGA.ER.A19N.06A	0.268	0.1776	0	0.1087	0.4132	0.0971	0.0984	0.1957	0.105	0.0445	0.0977	0.5397	0.0725	0.0411	0.171	0	0.0787	0.1302	0.2765	0.0598
TCGA.ER.A19P.06A	0.4895	0.3208	0.0567	0.2345	0.5964	0.2519	0.251	0.2322	0.2779	0.0701	0.1026	0.2806	0.1743	0.0819	0.1429	0.0165	0.1418	0.1857	0.129	0.0239
TCGA.ER.A19Q.06A	0.122	0.1026	0	0.0734	0.2761	0.0197	0.0074	0.0623	0.0367	0.1011	0.1115	0.386	0	0.0325	0.1406	0.0193	0.0714	0.1158	0.2156	0.1224
TCGA.ER.A19S.06A	0.2828	0.2585	0	0.1426	0.5394	0.1716	0.2279	0.3126	0.3528	0.0194	0.1439	0.2604	0.0341	0.0878	0.1261	0.0282	0.2407	0.2026	0.1552	0.037
TCGA.ER.A19T.01A	0	0.0677	0.1515	0	0.2756	0	0	0	0	0.1822	0.0517	0.12	0	0.0532	0	0.0454	0.1134	0.0355	0.1691	0.1222
TCGA.ER.A19T.06A	0.0711	0.0299	0.0068	0.0622	0.275	0	0	0.0099	0	0.2409	0.0854	0.3004	0	0.052	0	0	0	0.1006	0.3536	0.0217
TCGA.ER.A19W.06A	0.2747	0.2933	0	0.0701	0.5361	0.1666	0.1638	0.1797	0.3166	0.1242	0.1185	0.3467	0.0521	0.0687	0.2025	0.0235	0.3019	0.2541	0.2188	0.1005
TCGA.ER.A1A1.06A	0.7328	0.469	0.1457	0.2476	0.7214	0.3764	0.0935	0.1264	0.1509	0.0022	0.1213	0.1615	0.3076	0.0893	0.0275	0.0184	0.1014	0.2313	0.1009	0.0627
TCGA.ER.A2NB.01A	0	0	0.0617	0.0964	0.1352	0	0.0494	0.0738	0.2118	0.1338	0.0546	0.3558	0	0.1275	0	0	0.0814	0	0.5076	0
TCGA.ER.A2NC.06A	0.1115	0.0441	0	0.0329	0.2989	0.0441	0	0	0.0178	0.0548	0.0996	0.2249	0	0.0926	0.1323	0.0149	0.001	0.1095	0.1651	0.0019
TCGA.ER.A2ND.06A	0.0924	0	0	0	0.1977	0	0	0	0	0.1902	0.0453	0.3053	0.0327	0.0076	0	0.0027	0.0036	0.0218	0.3804	0
TCGA.ER.A2NE.06A	0.0667	0.023	0	0	0.2413	0	0	0	0	0.083	0.0152	0.2115	0	0.0017	0	0.0434	0	0.0829	0.2867	0.0573
TCGA.ER.A2NF.01A	0.2763	0.1148	0.1164	0.0646	0.3735	0.0323	0.0834	0.0984	0.0343	0.2139	0.0949	0.2406	0.0925	0.0194	0.0022	0.0063	0.1008	0.0784	0.2683	0
TCGA.ER.A2NF.06A	0.2227	0.0891	0.0567	0.0785	0.37	0	0.078	0.1056	0.0115	0.2031	0.0701	0.2795	0.0746	0	0.0011	0.0262	0.1625	0.0495	0.2649	0.0081
TCGA.ER.A2NG.06A	0.2007	0.1887	0	0.0813	0.4407	0.0835	0.1014	0.1584	0.2692	0.0268	0.135	0.3486	0	0.0387	0.0718	0.0522	0.2838	0.2061	0.19	0.1391
TCGA.ER.A2NH.06A	0.1732	0.2057	0	0.0823	0.4836	0.1101	0.1434	0.219	0.3198	0	0.0929	0.301	0.0081	0.0639	0.1203	0.0092	0.2309	0.18	0.1873	0.0584
TCGA.ER.A3ES.06A	0.1181	0.0503	0	0	0.3907	0	0	0	0	0.217	0	0.1775	0	0.0197	0	0.0523	0.073	0.0557	0.2436	0.0051
TCGA.ER.A3ET.06A	0.2039	0.0745	0	0.027	0.3105	0	0	0.0057	0	0.1069	0.0985	0.1899	0.0425	0.0349	0.1307	0.0153	0.0231	0.0894	0.2138	0.0301
TCGA.ER.A3EV.06A	0.1382	0.0395	0	0	0.2343	0.0121	0.0764	0.0174	0	0.2029	0.0355	0.3295	0.0215	0.0769	0	0	3e-04	0.1239	0.3591	0.013
TCGA.ER.A3PL.06A	0.0779	0.0822	0	0	0.2564	0.0585	0	0	0	0.1608	0.0363	0.2117	0	0	0.03	0.041	0.0763	7e-04	0.2081	0.0039
TCGA.ER.A42H.01A	0.1165	0.0122	0.009	9e-04	0.2983	0.0086	0.0086	0	0	0.2483	0.0043	0.2545	0	0.0348	0	0.0509	0.0258	0.0643	0.2905	0.0399
TCGA.ER.A42K.06A	0.0585	0.0511	0	0	0.3028	0	0	0.0033	0	0.0303	0.0065	0.2328	0.0113	0.0116	0	0.0209	0.0378	0.0614	0.1031	0.0542
TCGA.ER.A42L.06A	0.1782	0.1711	0	0.2285	0.3594	0.0716	0.0495	0.1218	0.2373	0.0679	0.1261	0.3294	0.028	0.0965	0.2102	0	0.1818	0.0656	0.1916	0.0409
TCGA.FR.A2OS.01A	0.1286	0.0686	0	0	0.3261	0	0	0	0	0.0891	0.0448	0.2237	0	0.0504	0.028	0.055	0.0528	0.1472	0.1949	0.0677
TCGA.FR.A3R1.01A	0.2066	0.1114	0	0	0.4088	0	0.0082	0.0556	0.0079	0.1366	0.0455	0.206	0	0	0	0	0.1345	0.1217	0.2497	0.0555
TCGA.FR.A3YN.06A	0.1828	0.1281	0	0.004	0.2682	0.0724	0.0629	0.078	7e-04	0.1598	0.048	0.2994	0.0461	0.0035	0	0.0398	0.0632	0.0545	0.1296	0.0629
TCGA.FR.A44A.06A	0.1799	0.2211	0	0.0595	0.464	0.1446	0.1614	0.2273	0.3378	0.0355	0.158	0.3354	0	0.0671	0.1258	0.0331	0.2726	0.1826	0.1706	0.0975
TCGA.FR.A69P.06A	0.0786	0.0653	0	0	0.3077	0.0487	0.0249	0	0	0.2276	0.0243	0.1899	0	0.0602	0	0.0729	0.0665	0.07	0.2134	0.0407
TCGA.FR.A728.01A	0.1251	0.1749	0.0159	0.0724	0.333	0.0457	0.0831	0.112	0.0846	0.1821	0.0767	0.283	0.0103	0.0292	0.0345	0	0.0549	0.0724	0.3548	0.0102
TCGA.FR.A729.06A	0.2893	0.1448	0	0.0836	0.3728	0.189	0.1343	0.1187	0.1528	0.1987	0.1094	0.1942	0.0633	0.0375	0.0295	0.0662	0.1158	0.1246	0.2576	0
TCGA.FR.A7U8.06A	0.0793	0	0	0	0.2377	0	0	0	0	0.1823	0.0508	0.232	0	0.0297	0	0.0369	0	0.0636	0.3937	0.0151
TCGA.FR.A7U9.06A	0.1387	0.2192	0	0.1725	0.4729	0.0136	0	0.0561	0.1024	0.1421	0.0921	0.2001	0	0.0395	0.2111	0.1565	0.1416	0.2015	0.3679	0.1259
TCGA.FR.A7UA.06A	0.4116	0.3387	0.0333	0.1971	0.6091	0.2603	0.3183	0.3523	0.4701	0.0645	0.1588	0.3576	0.1074	0.0878	0.1816	0.0248	0.3036	0.2379	0.1323	0.0703
TCGA.FR.A8YC.06A	0.1261	0.0171	0.0042	0.124	0.3152	0	0.051	0.0218	0	0.2391	0.0719	0.1759	0	0.0179	0	0.0121	0.0414	0.0054	0.2567	0
TCGA.FR.A8YD.06A	0.0597	0	0.0197	0	0.0496	0	0	0	0	0.1803	0.0416	0.3063	0	0.0556	0	0	0	0	0.4756	0
TCGA.FR.A8YE.06A	0.4833	0.3975	0.1263	0.1917	0.5718	0.4053	0.0648	0.0619	0.0852	0.0319	0.0721	0.2255	0.1737	0.0936	0.0951	6e-04	0.0782	0.0565	0	0
TCGA.FS.A1YW.06A	0.2479	0.069	0.0291	0.0081	0.2634	0.0403	0.0205	0	0	0.1421	0.034	0.1719	0.0791	0.0016	0	0.0437	0.0428	0	0.1486	0
TCGA.FS.A1YX.06A	0.0683	0.0407	0	0	0.2379	0.0252	0	0.011	0	0.0496	0.0593	0.2301	0	0.0308	0.0368	0.0239	0.013	0.0933	0.1594	0.007
TCGA.FS.A1YY.06A	0.086	0.007	0	0.0223	0.199	0	0	0	0	0.1828	0.057	0.2828	0	0	0	0.0148	0.0111	0	0.3129	0
TCGA.FS.A1Z0.06A	0.1763	0.1133	0	0	0.397	0.0196	0.066	0.0731	0.073	0.1573	0.0803	0.2328	0.0156	0.0955	0.0735	0.0544	0.168	0.164	0.2728	0.0385
TCGA.FS.A1Z3.06A	0.1484	0.0448	0	0	0.2589	0	0	0	0	0.1285	0.024	0.0922	0.0502	0.0205	0	0.0495	0	0.0479	0.1515	0.0295
TCGA.FS.A1Z4.06A	0.478	0.3432	0.0247	0.0894	0.6132	0.2073	0	0.0837	0.0988	0.0288	0.1025	0.1797	0.204	0.0677	0.0494	0.0154	0.1369	0.2284	0.252	0.0585
TCGA.FS.A1Z7.06A	0.0613	0.0408	0	0	0.2407	0.029	0	0	0	0.1145	0.0641	0.3396	0	0.0789	0.0752	0.029	0	0.058	0.0669	0.0493
TCGA.FS.A1ZA.06A	0.1271	0.0456	0	0	0.3049	0	0	0.0106	0.0551	0.072	0.0669	0.156	0	0.0248	0	0.0417	0.0939	0.076	0.2515	0.0433
TCGA.FS.A1ZB.06A	0.0989	0.0222	0	0.0578	0.1999	0	0	0	0	0.1262	0.0915	0.3134	0	0.0491	0.1459	0	0	0.0669	0.2722	0.0281
TCGA.FS.A1ZC.06A	0.0604	0.0713	0	0	0.3913	0	0.0197	0	0	0.1266	0.0404	0.0359	0	0.0621	0	0.0388	0.0219	0.1091	0.3152	0.0967
TCGA.FS.A1ZD.06A	0.0435	0.074	0	0	0.3257	0.0012	0.0134	0.0145	0	0.0967	0.0522	0.0424	0	0.1127	0	0.0271	0.1282	0.0802	0.2515	0.0197
TCGA.FS.A1ZE.06A	0.0488	0.0601	0	0	0.2751	0.0054	0	0	0	0.1923	0	0.1739	0	0.0023	0	0.0318	0	0.0048	0.1807	0.032
TCGA.FS.A1ZF.06A	0.0502	0.0272	0	0	0.2341	0	0	0	0	0.2353	0.0331	0.17	0	0.0427	0	0.0249	0.0536	0.0904	0.3345	0.0618
TCGA.FS.A1ZG.06A	0.1333	0.0741	0	0.0151	0.2646	0.0495	0	0	0	0.1496	0.029	0.2502	0	0.0133	0	0.0064	0.0264	0.0222	0.3253	0.0426
TCGA.FS.A1ZH.06A	0.2858	0.1701	0	0	0.3762	0.1491	0.0577	0.0383	0.1586	0.0385	0.0855	0.1378	0.1044	0.0651	0.1577	0.0119	0.1315	0.1083	0.1798	0.0294
TCGA.FS.A1ZJ.06A	0.0735	0.0297	0	0.0434	0.3618	0	0.0436	0	0	0.2462	0.0424	0.1915	0	0.0382	0	0.0676	0.0646	0.1403	0.316	0.0506
TCGA.FS.A1ZK.06A	0.1229	0.0012	0.0062	0	0.2249	0	0	0	0	0.1311	0.0143	0.2116	0.0149	4e-04	0	0.0618	0.0264	0.1227	0.2431	0.0822
TCGA.FS.A1ZM.06A	0.1236	0.1076	0	0.0817	0.2982	0.0898	0.0174	0.0697	0.1244	0.0718	0.1028	0.246	0	0.052	0.0844	0.009	0.1637	0.0668	0.1792	0.0071
TCGA.FS.A1ZN.01A	0.0556	0.0385	0.0237	0.0043	0.2582	0.0119	0.011	0	0	0.1069	0.0066	0.1631	0	0	0	0.0201	0.0277	0.0387	0.2005	0.0018
TCGA.FS.A1ZP.06A	0.23	0.1595	0	0	0.3413	0.1084	0.0179	0.0306	0	0.1595	0.0504	0.353	0.0391	0.0611	0.0057	0.0371	0.0626	0.0462	0.1929	0.018
TCGA.FS.A1ZQ.06A	0.0711	0.0437	0.089	0.1208	0.2672	0	0	0.0101	0	0.0853	0.0582	0.2174	0.0262	0.0238	0	0	0	0	0.3541	0.0186
TCGA.FS.A1ZR.06A	0.0586	0.0871	0	0	0.2867	0.0596	0.0017	0.0127	0	0.1098	0.0285	0.2111	0	0.0017	0	0.0344	0.0761	0.0598	0.1685	0.0588
TCGA.FS.A1ZS.06A	0.0682	0.1864	0	0.0447	0.3822	0.0367	0	0.0364	0.0187	0.0477	0.0586	0.1989	0	0.0818	0.097	0.0208	0.0823	0.0903	0.0686	0.0801
TCGA.FS.A1ZT.06A	0.2522	0.218	0.072	0.0189	0.4373	0.1258	0.074	0.0461	0.079	0.1565	0.0757	0.1798	0.0534	0.008	0.0194	0.0396	0.1966	0.0873	0.2065	0.033
TCGA.FS.A1ZU.06A	0.1007	0.0825	0.0077	0	0.3463	0	0	0	0	0.1954	0.0487	0.2483	0	0.0396	0.025	0.0461	0.032	0.101	0.3572	0.0895
TCGA.FS.A1ZW.06A	0.4043	0.1421	0	0.0947	0.4622	0.0137	0.0864	0.1312	0	0.1277	0.0833	0.2226	0.1137	0	0.1345	0.0496	0.1758	0.1727	0.1459	0.1218
TCGA.FS.A1ZY.06A	0.0289	0.0149	0.0535	0	0.1498	0.0124	0	0	0	0.1703	0.0218	0.1634	0	0.0418	0	0.0058	0	0	0.3336	0
TCGA.FS.A1ZZ.06A	0.1058	0	0	0	0.2664	0	0	0	0	0.1394	0.0268	0.2692	0.0021	0	0	0.0421	0.0195	0.0158	0.2521	0.0268
TCGA.FS.A4F0.06A	0.1067	0.0329	0	0	0.2394	0	0	0	0	0.1785	0.0173	0.241	0	0	0	0.0072	0	0.003	0.2516	0.0414
TCGA.FS.A4F2.06A	0.1028	0.1064	0	0	0.3297	0.0199	0	0	0	0.1489	0.0736	0.148	0	0	0.1203	0.1028	0.0089	0.1179	0.3254	0.0089
TCGA.FS.A4F4.06A	0.011	0.068	0	0.1135	0.1732	0.0395	0.073	0.0765	0.1163	0.1185	0.0731	0.2779	0	0.0568	0	0	0.0295	0.0336	0.4101	0.0098
TCGA.FS.A4F5.06A	0.101	0	0	0.0154	0.1875	0	0	0	0	0.1176	0.0289	0.2178	0.0191	0	0	0.0094	0	0.0025	0.1908	0.0151
TCGA.FS.A4F8.06A	0.4325	0.315	0.0671	0.1178	0.5469	0.3295	0.1012	0.1219	0.115	0.0262	0.0662	0.1447	0.1592	0.129	0.0348	0	0.0892	0.1357	0.0768	0.0082
TCGA.FS.A4F9.06A	0.1038	0.0909	0	0	0.3844	0	0	0	0	0.2279	0.0085	0.3103	0	0.0638	0	0.0472	0.0527	0.0926	0.3019	0.0464
TCGA.FS.A4FB.06A	0.0761	0	0	0.0101	0.2265	0	0	0	0	0.1141	0.0176	0.1957	0.0109	0.0019	0	0.033	0.019	0.0632	0.2402	0.0412
TCGA.FS.A4FC.06A	0.0952	0.0277	0.0378	0	0.215	0.0238	0.029	0	0	0.144	0.0594	0.2128	0	0.0145	0	0	0.0074	0.0193	0.196	0.0015
TCGA.FS.A4FD.06A	0.1336	0.0824	0.0553	0	0.2877	0	0.0272	0	0	0.2195	0.0391	0.1544	0.0144	0.0133	0	0.0264	0.1399	0.0584	0.2611	0.0717
TCGA.FW.A3I3.06A	0.0821	0.1153	0.0565	0	0.3621	0	0	0	0	0.2322	0.0138	0.1232	0	0.0314	0	0.041	0.0864	0.0637	0.2765	0.0467
TCGA.FW.A3R5.06A	0.2224	0.1011	0	0	0.3815	0	0	0.0274	0	0.1477	0.0518	0.2457	0.0689	0	0.0034	0.0212	0.0485	0.1231	0.3136	0.0792
TCGA.FW.A3TU.06A	0.0613	0.003	0.1001	0.0446	0.061	0	0	0	0	0.1367	0.0578	0.4379	0	0.0697	0	0	0	0	0.4558	0
TCGA.FW.A3TV.06A	0.246	0.0608	0	0.0299	0.2802	0.0402	0.022	0.0834	0	0.0411	0.0673	0.2884	0.0704	0	0	0.0352	0.0347	0.0122	0.1615	0.0322
TCGA.FW.A5DX.01A	0.0663	0.0664	0	0	0.3105	0	0	0	0	0.0756	0.0231	0.2271	0	0.0225	0	0.046	0.0578	0.1075	0.1344	0.1351
TCGA.FW.A5DY.06A	0.6306	0.2763	0.0527	0.1175	0.4985	0.2952	0.0709	0.1123	0.0814	0.0269	0.0574	0.2117	0.2612	0.0395	0.0616	0.0027	0.093	0.0967	0.0865	0.0342
TCGA.GF.A2C7.01A	0.0302	0.0211	0	0	0.1921	0.023	0	0	0	0.1452	0.0095	0.2193	0	0.0199	0	0.0227	0	0.0843	0.2486	0.0306
TCGA.GF.A3OT.06A	0.1094	0.1681	0	0.07	0.4724	0	0.0415	0.0565	0.1575	0.0629	0.0848	0.1696	0.0028	0.1249	0.1101	0.0709	0.1686	0.1781	0.2056	0.1343
TCGA.GF.A4EO.06A	0.366	0.2807	0	0.2466	0.5327	0.148	0.1891	0.2327	0.2995	0.0227	0.1436	0.2552	0.0737	0.0546	0.1712	0.0144	0.2356	0.1615	0.155	0.047
TCGA.GF.A6C8.06A	0.1688	0.0894	0	0	0.3035	0	0	0.0557	0.0553	0.1019	0.1016	0.2024	0.0641	0.0214	0.0535	0	0.1107	0.1587	0.3919	0.0169
TCGA.GF.A6C9.06A	0.5032	0.1936	0	0.1444	0.4609	0.0701	0.0198	0.0941	0.1557	0.0448	0.1391	0.2667	0.1951	0.0419	0.0907	0.0154	0.1204	0.1705	0.2493	0.054
TCGA.GF.A769.01A	0.0921	0	0	0	0.265	0	0	0	0	0.1358	0.0324	0.263	0	0.0448	0.0407	0.0399	0	0.1101	0.2494	0.0668
TCGA.GN.A262.06A	0.0134	0	0	0	0.2205	0	0	0	0	0.1374	0	0.0865	0	0.0019	0	0.0176	0	0.005	0.4625	0
TCGA.GN.A263.01A	0.1669	0.1126	0	0.0211	0.4288	0	0	0	0	0.2294	0.071	0.2844	0.034	0.0369	0.0744	0.0501	0.1712	0.1599	0.1204	0.1373
TCGA.GN.A264.06A	0.1049	0.0749	0	0.0473	0.3241	0.007	0	0	0	0.1171	0.0154	0.3329	0	0.0119	0	0.0365	0.0433	0.034	0.2132	0.0441
TCGA.GN.A265.06A	0.2659	0.1695	0	0.1139	0.4486	0	0.0048	0.0547	0.1042	0.0646	0.1327	0.2601	0.0816	0.0988	0.1669	0.0278	0.1293	0.1599	0.1548	0.0735
TCGA.GN.A266.06A	0.2291	0.1684	0	0.0256	0.4659	0.0774	0.0335	0.0806	0.0847	0.097	0.1204	0.2189	0.0097	0.0517	0.1833	0.0091	0.1144	0.1821	0.1234	0.0655
TCGA.GN.A267.06A	0.136	0.1166	0	0	0.339	0.0257	0.0781	0.1146	0	0.2228	0.0453	0.2073	0.0209	0.0733	0	0.0138	0.0682	0.1136	0.3148	0.0619
TCGA.GN.A268.06A	0.087	0.122	0	0	0.3926	0	0	0	0	0.1767	0.0218	0.2406	0	0	0	0.0106	0.0505	0.1018	0.3028	0.1211
TCGA.GN.A26A.06A	0.1366	0.0635	0	0.0544	0.3457	0.0145	0.0118	0.0654	0.1146	0.0194	0.131	0.1047	0.017	0.0616	0.2064	0.0502	0.1759	0.1058	0.0853	0.0637
TCGA.GN.A26C.01A	0.2607	0.1516	0	0.1479	0.389	0.0828	0.0865	0.108	0.2109	0.0929	0.1544	0.2331	0.0694	0.0984	0.0827	0.0097	0.1315	0.1402	0.2571	0.032
TCGA.GN.A26D.06A	0.167	0.0171	0	0.0582	0.319	0	0	0	0	0.0817	0.0526	0.232	0.0341	0.0141	0	0.0397	0.0148	0.0152	0.3033	0.0632
TCGA.GN.A4U3.06A	0.1355	0.0707	0	0.0858	0.2767	0.0042	0	0	0	0.1615	0.0337	0.2033	0.0473	0	0	0.019	0.0495	0.0765	0.2313	0.048
TCGA.GN.A4U4.06A	0.2699	0.121	0.0029	0.0302	0.3134	0.0361	0	0	0	0.2323	0.0187	0.1994	0.0921	0	0	0.0205	0.0453	0.0324	0.2273	0.0434
TCGA.GN.A4U5.01A	0.0913	0.1297	0.0148	0.054	0.2921	0.0999	0.1434	0.1155	0.1731	0.1551	0.0549	0.231	0.0022	0.0195	0.0095	0	0.1102	0.0733	0.2853	0
TCGA.GN.A4U7.06A	0.0867	0	0	0.0086	0.1957	0	0	0	0	0.1598	0.0233	0.259	0.0491	0.009	0	0.0223	0	0.053	0.4408	0.0715
TCGA.GN.A4U8.06A	0.3325	0.159	0	0.1272	0.4424	0.097	0.0842	0.1095	0.1069	0.1918	0.0917	0.2724	0.1255	0.012	0.1252	0.0112	0.1687	0.1638	0.3032	0.0233
TCGA.GN.A4U9.06A	0.0819	0.0865	0	0	0.395	0.0579	0.0206	0	0	0.2369	0.0191	0	0	0.0868	0.0106	0.021	0.164	0.1482	0.2796	0.0784
TCGA.GN.A8LK.06A	0.0437	0	0	0	0.1011	0	0	0	0	0.1848	0.0085	0.3066	0.0153	0	0	0	0	0.0546	0.4561	0.0207
TCGA.GN.A8LL.06A	0.041	0	0.0137	0.0195	0.0841	0.0504	0	0	0	0.1403	0.046	0.2622	0	0.0352	0	0.0136	0	0	0.4837	0
TCGA.GN.A8LN.01A	0.1059	0.0249	0	0.0323	0.29	0.0031	0.0268	0	0	0.1304	0.0614	0.153	0	0.0099	0.0232	0.0436	0.031	0.0203	0.2242	0.0312
TCGA.GN.A9SD.06A	0.4088	0.2516	0.0024	0.1828	0.4512	0.2401	0.0658	0.0729	0	0.1634	0.0548	0.2155	0.2069	0.0611	0.0133	0	0.0398	0.0713	0.1659	0
TCGA.HR.A2OG.06A	0.2623	0.1049	0	0.1106	0.3234	0.0395	0.0176	0.0343	0.0071	0.0822	0.0722	0.085	0.0728	0.0273	0.1989	6e-04	0.0901	0.0446	0.0539	0.0189
TCGA.HR.A2OH.06A	0.2026	0.2699	0	0.1384	0.5017	0.1998	0.1854	0.2409	0.3367	0.096	0.1206	0.3885	0	0.0671	0.1949	0.0143	0.2801	0.2341	0.2285	0.0536
TCGA.IH.A3EA.01A	0.0542	0	0	0.0233	0.1913	0	0	0	0	0.1699	0.0467	0.3644	0	0	0	0	0	0.01	0.554	0.0089
TCGA.LH.A9QB.06A	0.0257	0.083	0	0	0.2514	0.0858	0	0	0	0.1334	0	0.1596	0	0.0072	0	0.009	0.1221	0.018	0.1056	0.0218
TCGA.OD.A75X.06A	0.1148	0.0148	0	0	0.3165	0	0	0	0	0.1247	0.0533	0.1435	0.0095	0.0469	0.0058	0.0609	0.0751	0.1502	0.2152	0.0551
TCGA.QB.A6FS.06A	0.2645	0.0867	0.0735	0.0666	0.0877	0.1156	0.0484	0.0477	0.1699	0.1299	0.0706	0.3806	0.1224	0.0577	0	0	0.0642	0.0171	0.5801	0
TCGA.QB.AA9O.06A	0.1552	0.075	0	0.0505	0.3244	0	0.0618	0.0368	0.1295	0.233	0.1063	0.2363	0.0312	0.0723	0.0032	0	0.1011	0.144	0.4096	0.0116
TCGA.RP.A690.06A	0.1407	0.0957	0.0679	0.0075	0.3136	0	0	0	0	0.162	0.068	0.2134	0.0157	0.0094	0	0.0369	0.0395	0	0.1561	0
TCGA.RP.A693.06A	0.2456	0.0794	0	0	0.2741	0.1043	0.0508	0.0641	0.0875	0.0831	0.0871	0.2526	0.0497	0.047	0.1097	0.0102	0.0964	0.0924	0.1973	0.0227
TCGA.RP.A694.06A	0.189	0.0977	0	0	0.3114	0.0398	0.0136	0.0328	0	0.1501	0.0976	0.287	0.0249	0.0098	0.0268	0.0273	0.0517	0.0664	0.2914	0.0824
TCGA.W3.A824.06A	0.1424	0.1792	0.0077	0.1073	0.4388	0.0361	0.105	0.1321	0.2153	0.2006	0.0963	0.2561	0	0	0.0894	0	0.2165	0.1262	0.402	0
TCGA.W3.A825.06A	0.0349	0.1688	0.0512	0.0118	0.3675	0.0908	0.0634	0.0217	0.1436	0.1586	0.0792	0.0713	0	0.1388	0.0583	0.0344	0.0612	0.0835	0.1871	0.0879
TCGA.W3.A828.06A	0.0344	0.1263	0.0153	0	0.3514	0.0513	0	0.0281	0	0.1335	0.0417	0.1437	0	0.0441	0.0852	0.0132	0.0653	0.056	0.1049	0.0617
TCGA.W3.AA1O.06A	0.1208	0.0468	0	0	0.2311	0	0	0	0	0.146	0.0197	0.2948	0.0325	0.0496	0	0.06	0	0.1135	0.3096	0.0894
TCGA.W3.AA1Q.06A	0.1732	0.1302	0	0.0607	0.3679	0.0127	0.0399	0.0687	0.0122	0.1708	0.0349	0.2169	0.0023	0	0	0	0.0456	0.0091	0.2496	0
TCGA.W3.AA1R.06A	0.1546	0.0389	0	0	0.3092	0	0.0019	0	0	0.2394	0.0533	0.1721	0.0429	0	0	0.029	0.0756	0.0911	0.3494	0.1413
TCGA.W3.AA1V.06B	0.145	0.184	0	0.0897	0.5292	0	0	0.0353	0.1021	0.0687	0.0597	0.1864	0	0.1039	0.1371	0.3457	0.1734	0.1606	0.1465	0.2399
TCGA.W3.AA1W.06A	0.3014	0.2504	0.0225	0.1708	0.5145	0.1875	0.2193	0.2651	0.3752	0.1032	0.1076	0.3367	0.0545	0.0554	0.1636	0.0178	0.2877	0.1853	0.2708	0.0444
TCGA.W3.AA21.06A	0.1509	0.0702	0.0029	0.0502	0.2993	0	0.017	0.0105	0	0.2835	0.0303	0.2022	0.0718	0	0	0	0.0252	0.045	0.4589	0
TCGA.WE.A8JZ.06A	0.2017	0.0726	0	0	0.2629	0	0.0223	0	0	0.2006	0.0189	0.1377	0.0588	0.016	0	0.0218	0.0166	0	0.2226	0.0707
TCGA.WE.A8K1.06A	0.2283	0.1339	0	0.0299	0.3253	0.0468	0.0715	0.0425	0.1106	0.2172	0.0647	0.2442	0.0913	0.024	0.044	0.0092	0.1449	0.106	0.266	0.1161
TCGA.WE.A8K4.01A	0.2096	0.1404	0	0.0719	0.3087	0.0958	0.1551	0.1425	0.1567	0.1827	0.0701	0.4068	0.0374	0.0434	0	0.0175	0.1679	0.1208	0.2805	0.0528
TCGA.WE.A8K5.06A	0.1504	0.0289	0	0	0.2713	0	0	0	0	0.2747	0.0662	0.1844	0.0029	0.0424	0	0.0225	0.0647	0.1001	0.2953	0.0665
TCGA.WE.A8K6.06A	0.0344	0.071	0	0.0421	0.2491	0.0212	0.0233	0	0	0.1329	0.0516	0.1732	0	0.0238	0.073	0	0	0	0.1982	0
TCGA.WE.A8ZM.06A	0.0212	0.0347	0.0915	0	0.209	0.0536	0.07	0	0	0.1313	0	0.1901	0	0.036	0	0.0572	0	0	0.0893	0
TCGA.WE.A8ZN.06A	0.1317	0.0539	0	0.0927	0.2051	0.0543	0.0719	0.0343	0.2312	0.2273	0.0465	0.448	0.0497	0.0878	0.0466	0	0.136	0.0648	0.5207	0.0028
TCGA.WE.A8ZO.06A	0.1747	0.136	0	0	0.3779	0.0164	0.0501	0.0886	0.0331	0.1709	0.0951	0.2754	0.0168	0	0.1072	0.0334	0.138	0.0873	0.1517	0.0561
TCGA.WE.A8ZQ.06A	0.1487	0	0.0042	0	0.2427	0.0132	0	0	0	0.1169	0.0102	0.1215	0.048	0.0578	0	0.0227	0	0.0148	0.2806	0
TCGA.WE.A8ZR.06A	0.2522	0.0363	0	0	0.2909	0	0	0	0	0.128	0.0293	0.2716	0.0956	0	0	0.0559	0.0553	0.0763	0.1965	0.1016
TCGA.WE.A8ZT.06A	0.1985	0.0933	0	0	0.2836	0.0277	0.0051	3e-04	0	0.1425	0	0.2962	0.0615	0	0	0.0012	0.0693	0.0313	0.1866	0.0295
TCGA.WE.A8ZX.06A	0.1666	0.1445	0	0.0457	0.3614	0.053	0.0445	0.0602	0.1395	0.1884	0.0937	0.2056	0.0372	0.0288	0.0334	0.0209	0.1567	0.1768	0.3659	0.0819
TCGA.WE.A8ZY.06A	0.1393	0.1401	0	0.028	0.3452	0	0	0	5e-04	0.1427	0.0539	0.2342	6e-04	0	0.0459	0.008	0.0968	0.1207	0.173	0.1211
TCGA.WE.AA9Y.06A	0.2	0.086	0	0.1199	0.3054	0.0483	0	0	0	0.1883	0.0409	0.3196	0.1098	0.0457	0.0537	0	0	0.0256	0.18	0
TCGA.WE.AAA0.06A	0.3129	0.127	0	0.086	0.3589	0	0	0.0268	0	0.1161	0.0633	0.1857	0.1162	0	0	0.0062	0.0597	0.069	0.297	0.0582
TCGA.WE.AAA3.06A	0.1499	0	0	0	0.1753	0.0081	0.0667	0.0656	0.0797	0.1818	0.0629	0.3142	0.0141	0.0142	0.0724	0	0.105	0.0422	0.3068	0
TCGA.WE.AAA4.06A	0.1215	0.1115	0	0.1389	0.1754	0.1383	0.1784	0.1715	0.4062	0.0517	0.111	0.4511	0.0345	0.0785	0.1937	0	0.204	0.1332	0.4825	0
TCGA.XV.A9W2.01A	0.0179	0.0073	0	0.0111	0.2931	0	0.0317	0	0	0.2073	0.0312	0.1299	0.0194	0.0082	0	0.0139	0	0.1094	0.3427	0.0573
TCGA.XV.A9W5.01A	0.0416	0	0	0	0.1839	0	0	0	0	0.1576	0.0208	0.15	0	0.0149	0	0	0.0338	0.0183	0.261	0.0437
TCGA.XV.AAZV.01A	0.0471	0.0722	3e-04	0.1002	0.2602	0.0394	0	0.0704	0.0629	0.13	0.0972	0.386	0	0.0342	0.0355	0	0.0502	0.0284	0.2533	0
TCGA.XV.AAZW.01A	0	0	0.0251	0.0458	0.1929	0	0.011	0	0	0.2087	0.0225	0.1723	0	0	0	0	0	0	0.3888	0
TCGA.XV.AAZY.01A	0.123	0.0451	0	0.131	0.099	0.088	0.0169	0.0112	0.0668	0.2295	0.0522	0.3166	0.0577	0.0297	0	0	0.0323	0.0017	0.5431	0
TCGA.XV.AB01.06A	0.1946	0.0162	0.0446	0.0345	0.0647	0.0907	0.0266	0.0216	0.0825	0.169	0.0486	0.2626	0.0449	0.0273	0	0	0	0	0.426	0
TCGA.YD.A89C.06A	0.0644	0.0845	0.0394	0	0.2988	0	0	0	0	0.2238	0.0196	0.0806	0.0131	0.0575	0	0.0155	0	0.0667	0.4099	0.0153
TCGA.YD.A9TA.06A	0.1254	0.2004	0	0	0.4585	0.0717	0.0185	0	0.0451	0.1951	0.0966	0.1073	0.0022	0.0708	0.0842	0.0196	0.1477	0.1857	0.2577	0.0634
TCGA.YG.AA3N.01A	0.1389	0.1151	0.0018	0.0138	0.1683	0.1823	0.1757	0.1657	0.183	0.1322	0.1082	0.2263	0.0112	0.062	0	0	0.0135	0.0383	0.4262	0
TCGA.YG.AA3O.06A	0.1486	0.1409	0.0355	0.0853	0.3533	0	0	0.0268	0.0074	0.1717	0.0548	0.2516	0.005	0	0	0.0291	0.087	0.0834	0.2242	0.0724
TCGA.YG.AA3P.06A	0.1413	0.0714	0	0	0.3147	0	0.0128	0	0	0.2019	0.0236	0.1249	0	0.0058	0	0.021	0.086	0.0532	0.3229	0.0671
TCGA.Z2.A8RT.06A	0.1973	0.1132	0	0.1553	0.381	0.0179	0	0.0232	0.0041	0.139	0.0636	0.1805	0.0461	0.0414	0.0043	0.0159	0.0826	0.0541	0.2109	0.032
TCGA.Z2.AA3S.06A	0.162	0.0885	0	0	0.3341	0.0413	0.0493	0.0265	0	0.2311	0.0604	0.196	0	3e-04	0	0.0501	0.0994	0.1124	0.2628	0.0223
TCGA.Z2.AA3V.06A	0.1925	0.1474	0.076	0.1127	0.0971	0.1979	0.0941	0.1293	0.2897	0.0219	0.101	0.4609	0.0735	0.0771	0.02	0	0.0746	0.0415	0.5376	0

## Sheet: Supplementary Table 6
ID	CD4_naive	CD8_naive	Tc	Tex	Tr1	nTreg	iTreg	Th1	Th2	Th17	Tfh	Tcm	Tem	NKT	MAIT	DC	B_cell	Monocyte	Macrophage	NK	Neutrophil	Tgd	CD4_T	CD8_T
TCGA-3N-A9WB-06A	0.008	0.116	0.18	0	0	0.105	0.131	0.006	0.243	0.144	0.077	0	0.046	0.025	0.066	0.158	0.102	0.212	0.167	0.194	0.221	0.102	0.071	0.107
TCGA-3N-A9WC-06A	0	0	0.425	0.148	0.039	0.083	0.231	0.303	0.282	0.098	0.331	0.055	0.082	0.012	0.208	0.142	0.099	0.139	0.287	0.322	0.109	0.13	0.159	0.247
TCGA-3N-A9WD-06A	0.025	0.044	0.483	0.074	0.025	0.04	0.165	0.222	0.315	0.201	0.353	0.075	0.059	0	0.222	0.1	0.203	0.093	0.155	0.335	0.058	0.134	0.203	0.208
TCGA-BF-A1PU-01A	0.022	0.109	0.199	0.047	0.055	0.05	0.056	0.108	0.207	0.092	0	0.007	0	0.014	0.239	0.105	0.096	0.151	0.149	0.276	0.233	0.053	0.095	0.111
TCGA-BF-A1PV-01A	0.02	0.083	0.158	0	0	0.138	0.169	0.148	0.258	0.15	0.142	0.024	0	0.015	0.156	0.19	0.09	0.218	0.234	0.187	0.235	0.046	0.073	0.118
TCGA-BF-A1PX-01A	0	0.032	0.485	0.092	0.029	0.052	0.198	0.292	0.295	0.128	0.321	0	0.039	0	0.263	0.168	0.094	0.13	0.306	0.395	0.096	0.173	0.134	0.321
TCGA-BF-A1PZ-01A	0	0.05	0.374	0.06	0.024	0.103	0.162	0.226	0.331	0.13	0.125	0.008	0.076	0	0.147	0.135	0.089	0.155	0.223	0.305	0.191	0.162	0.092	0.211
TCGA-BF-A1Q0-01A	0	0.074	0.366	0.037	0.016	0.052	0.179	0.235	0.375	0.083	0.283	0.062	0.061	0	0.23	0.171	0.158	0.141	0.239	0.296	0.138	0.136	0.168	0.216
TCGA-BF-A3DJ-01A	0	0.077	0.355	0.119	0.065	0.096	0.178	0.214	0.204	0.171	0.175	0	0.101	0	0.213	0.201	0.096	0.233	0.368	0.186	0.17	0.064	0.162	0.156
TCGA-BF-A3DL-01A	0	0.076	0.377	0.049	0.086	0.077	0.053	0.17	0.169	0.074	0.113	0	0	0.016	0.249	0.171	0.071	0.228	0.247	0.177	0.233	0.162	0.08	0.138
TCGA-BF-A3DM-01A	0	0.148	0.225	0.012	0.104	0.048	0.106	0.201	0.053	0.218	0.095	0	0.002	0.002	0.188	0.143	0.139	0.208	0.228	0.212	0.191	0.05	0.108	0.104
TCGA-BF-A3DN-01A	0	0.135	0.284	0.04	0.05	0.093	0.157	0.149	0.184	0.15	0.218	0	0.083	0.028	0.218	0.139	0.062	0.189	0.233	0.185	0.18	0.055	0.156	0.166
TCGA-BF-A5EO-01A	0	0.076	0.43	0.087	0.028	0.072	0.131	0.225	0.245	0.036	0.277	0	0.044	0	0.207	0.162	0.077	0.218	0.284	0.399	0.171	0.143	0.161	0.186
TCGA-BF-A5EP-01A	0	0.119	0.298	0.06	0	0.107	0.144	0.136	0.297	0.119	0	0	0.044	0	0.237	0.103	0.079	0.219	0.232	0.19	0.212	0.103	0.042	0.116
TCGA-BF-A5EQ-01A	0	0.066	0.388	0.104	0.047	0.084	0.179	0.274	0.286	0.133	0.308	0.063	0.085	0	0.17	0.158	0.128	0.144	0.243	0.321	0.11	0.116	0.173	0.213
TCGA-BF-A5ER-01A	0	0.054	0.283	0.08	0	0.09	0.081	0.075	0.115	0.098	0.055	0.008	0	0.03	0.168	0.214	0.097	0.242	0.289	0.126	0.265	0.159	0.04	0.087
TCGA-BF-A5ES-01A	0	0.02	0.345	0.03	0.065	0.115	0.213	0.194	0.274	0.143	0.222	0.031	0.084	0.02	0.144	0.194	0.052	0.188	0.3	0.23	0.175	0.147	0.126	0.207
TCGA-BF-A9VF-01A	0	0.106	0.288	0.082	0	0.061	0.083	0.071	0.191	0.115	0.146	0	0.017	0.018	0.197	0.12	0.068	0.118	0.158	0.2	0.238	0.167	0.044	0.23
TCGA-BF-AAOU-01A	0	0.068	0.348	0.096	0.045	0.048	0.158	0.193	0.247	0.223	0.251	0	0.059	0	0.203	0.124	0.067	0.163	0.263	0.295	0.175	0.116	0.19	0.142
TCGA-BF-AAOX-01A	0	0.02	0.256	0	0.01	0.081	0.132	0.15	0.221	0.276	0.121	0.021	0.097	0.025	0.197	0.073	0.13	0.182	0.078	0.221	0.217	0.144	0.124	0.212
TCGA-BF-AAP0-06A	0	0.056	0.421	0.125	0.03	0.099	0.22	0.271	0.317	0.149	0.331	0.084	0.029	0	0.18	0.118	0.197	0.106	0.241	0.316	0.063	0.162	0.19	0.282
TCGA-BF-AAP1-01A	0	0.037	0.24	0.004	0	0.085	0.166	0.139	0.257	0.14	0.21	0	0.126	0.023	0.167	0.173	0.121	0.224	0.23	0.335	0.213	0.13	0.119	0.153
TCGA-BF-AAP2-01A	0	0.052	0.407	0.031	0.054	0.094	0.182	0.239	0.359	0.099	0.26	0.041	0.09	0	0.158	0.14	0.099	0.126	0.206	0.351	0.135	0.149	0.172	0.243
TCGA-BF-AAP4-01A	0	0.017	0.464	0.122	0.006	0.141	0.198	0.35	0.278	0.112	0.244	0.005	0.094	0	0.13	0.141	0.08	0.136	0.264	0.36	0.134	0.15	0.115	0.266
TCGA-BF-AAP6-01A	0.036	0.143	0.269	0.074	0.056	0.076	0.149	0.147	0.221	0.098	0.158	0	0.077	0.004	0.119	0.223	0.085	0.249	0.192	0.222	0.18	0.06	0.142	0.15
TCGA-BF-AAP7-01A	0	0.055	0.489	0.139	0.023	0.037	0.12	0.331	0.303	0.087	0.28	0	0.051	0	0.223	0.179	0.102	0.164	0.331	0.375	0.112	0.171	0.169	0.254
TCGA-BF-AAP8-01A	0	0.059	0.317	0.059	0.057	0.081	0.158	0.09	0.261	0.173	0.168	0	0.11	0	0.278	0.137	0.049	0.236	0.272	0.185	0.156	0.141	0.15	0.191
TCGA-D3-A1Q1-06A	0	0.1	0.345	0.052	0	0.002	0	0.104	0.051	0.14	0.078	0	0	0.017	0.222	0.147	0.101	0.256	0.296	0.175	0.246	0.147	0	0.153
TCGA-D3-A1Q3-06A	0.002	0.061	0.366	0.067	0.071	0.111	0.227	0.27	0.289	0.135	0.291	0.121	0.04	0	0.154	0.136	0.17	0.113	0.203	0.318	0.096	0.124	0.18	0.232
TCGA-D3-A1Q4-06A	0.024	0.058	0.315	0.002	0.072	0.078	0.176	0.14	0.329	0.158	0.194	0.049	0.022	0.082	0.293	0.128	0.156	0.189	0.267	0.206	0.154	0.099	0.184	0.129
TCGA-D3-A1Q5-06A	0	0.108	0.364	0	0.002	0.15	0.28	0.042	0.362	0.199	0.143	0	0	0	0.297	0.014	0.069	0.117	0.022	0.287	0.18	0.104	0.175	0.256
TCGA-D3-A1Q6-06A	0	0.064	0.379	0.006	0	0.122	0.251	0.277	0.267	0.24	0.152	0.012	0.044	0	0.184	0.166	0.077	0.189	0.29	0.143	0.218	0.079	0.066	0.167
TCGA-D3-A1Q7-06A	0	0.014	0.459	0.128	0.058	0.063	0.28	0.289	0.259	0.099	0.35	0.082	0	0.014	0.24	0.174	0.112	0.141	0.329	0.363	0.104	0.143	0.156	0.237
TCGA-D3-A1Q8-06A	0.011	0.068	0.327	0.026	0.084	0.08	0.223	0.123	0.386	0.149	0.171	0.018	0.012	0.045	0.222	0.146	0.164	0.276	0.369	0.205	0.137	0.057	0.185	0.156
TCGA-D3-A1Q9-06A	0	0.045	0.402	0.125	0.052	0.123	0.206	0.307	0.301	0.067	0.202	0.059	0.043	0.021	0.141	0.139	0.106	0.151	0.312	0.278	0.161	0.131	0.079	0.193
TCGA-D3-A1QA-06A	0	0.037	0.356	0.05	0.072	0.152	0.22	0.255	0.229	0.117	0.114	0.019	0.074	0	0.237	0.27	0.104	0.214	0.262	0.116	0.171	0.11	0.07	0.161
TCGA-D3-A1QA-07A	0	0.017	0.39	0.078	0.044	0.103	0.19	0.3	0.21	0.114	0.258	0.065	0.064	0	0.244	0.211	0.132	0.212	0.236	0.167	0.156	0.149	0.115	0.177
TCGA-D3-A1QB-06A	0	0	0.534	0.171	0.064	0.088	0.191	0.319	0.263	0.072	0.32	0.072	0	0	0.123	0.148	0.124	0.116	0.313	0.347	0.124	0.176	0.123	0.293
TCGA-D3-A2J6-06A	0	0.033	0.401	0.176	0.029	0.087	0.132	0.299	0.288	0.136	0.16	0	0.039	0	0.162	0.17	0.063	0.13	0.272	0.34	0.156	0.182	0.084	0.207
TCGA-D3-A2J7-06A	0	0.11	0.38	0.097	0.048	0.064	0.172	0.296	0.338	0.121	0.283	0.079	0.068	0	0.124	0.127	0.12	0.171	0.232	0.275	0.151	0.116	0.173	0.196
TCGA-D3-A2J8-06A	0	0	0.507	0.105	0.048	0.068	0.247	0.314	0.312	0.061	0.333	0.041	0.024	0	0.193	0.181	0.12	0.171	0.302	0.41	0.106	0.174	0.203	0.254
TCGA-D3-A2J9-06A	0	0.001	0.449	0.128	0.065	0.071	0.247	0.287	0.252	0.091	0.367	0.089	0.03	0	0.237	0.147	0.187	0.097	0.263	0.354	0.071	0.148	0.194	0.288
TCGA-D3-A2JA-06A	0.004	0.124	0.403	0.025	0.035	0.065	0.239	0.243	0.193	0.116	0.277	0.065	0.044	0	0.241	0.144	0.087	0.257	0.378	0.192	0.106	0.108	0.206	0.17
TCGA-D3-A2JB-06A	0	0.02	0.428	0.11	0.087	0.055	0.212	0.298	0.319	0.079	0.37	0.114	0.015	0	0.233	0.102	0.306	0.036	0.146	0.354	0.061	0.124	0.215	0.253
TCGA-D3-A2JC-06A	0	0.055	0.383	0.111	0.043	0.09	0.222	0.308	0.353	0.179	0.228	0.024	0.067	0	0.155	0.173	0.067	0.204	0.305	0.298	0.12	0.134	0.104	0.228
TCGA-D3-A2JD-06A	0	0.012	0.394	0.08	0.067	0.053	0.184	0.212	0.327	0.133	0.344	0.069	0	0	0.193	0.109	0.309	0.099	0.138	0.328	0.113	0.124	0.211	0.246
TCGA-D3-A2JE-06A	0	0.057	0.331	0.037	0.057	0.067	0.112	0.133	0.185	0.075	0.086	0.005	0.014	0.154	0.168	0.088	0.214	0.217	0.151	0.155	0.194	0.108	0.103	0.177
TCGA-D3-A2JF-06A	0	0.099	0.422	0.086	0.027	0.044	0.222	0.29	0.372	0.09	0.317	0.035	0.072	0	0.199	0.136	0.157	0.094	0.238	0.376	0.056	0.142	0.193	0.248
TCGA-D3-A2JG-06A	0	0.048	0.3	0.019	0.046	0.091	0.144	0.17	0.245	0.15	0.181	0.049	0.075	0.039	0.182	0.171	0.061	0.189	0.226	0.092	0.201	0.123	0.1	0.149
TCGA-D3-A2JH-06A	0	0	0.482	0.129	0.039	0.091	0.224	0.327	0.293	0.034	0.288	0.079	0.055	0.052	0.179	0.145	0.12	0.137	0.273	0.337	0.103	0.189	0.144	0.256
TCGA-D3-A2JK-06A	0	0.089	0.274	0	0.078	0.071	0.123	0.157	0.336	0.069	0.253	0.024	0	0	0.156	0.246	0.115	0.246	0.393	0.241	0.168	0.084	0.095	0.101
TCGA-D3-A2JL-06A	0	0.06	0.424	0.133	0.042	0.098	0.159	0.317	0.33	0.053	0.356	0.03	0.047	0.012	0.141	0.111	0.148	0.101	0.223	0.302	0.095	0.193	0.148	0.322
TCGA-D3-A2JN-06A	0	0.068	0.441	0.119	0.029	0.057	0.183	0.273	0.33	0.121	0.333	0.015	0.029	0	0.342	0.143	0.152	0.176	0.218	0.373	0.102	0.109	0.2	0.216
TCGA-D3-A2JO-06A	0	0	0.523	0.15	0.065	0.095	0.189	0.304	0.267	0.034	0.314	0.091	0	0	0.169	0.205	0.117	0.171	0.359	0.348	0.156	0.16	0.123	0.249
TCGA-D3-A2JP-06A	0	0.069	0.415	0.144	0.033	0.136	0.211	0.294	0.204	0.128	0.263	0.007	0.091	0	0.206	0.095	0.068	0.184	0.29	0.216	0.121	0.164	0.085	0.263
TCGA-D3-A3BZ-06A	0	0.049	0.46	0.109	0.034	0.052	0.205	0.257	0.323	0.127	0.364	0.08	0	0.034	0.229	0.157	0.146	0.146	0.295	0.326	0.089	0.141	0.195	0.208
TCGA-D3-A3C6-06A	0.001	0.174	0.243	0.019	0.087	0.035	0.033	0.143	0.022	0.16	0.012	0.022	0	0.016	0.24	0.19	0.105	0.276	0.285	0.054	0.239	0.112	0.057	0.103
TCGA-D3-A3C7-06A	0	0	0.4	0.135	0.044	0.123	0.207	0.308	0.262	0.16	0.23	0	0.048	0	0.17	0.233	0.015	0.207	0.372	0.247	0.136	0.15	0.134	0.238
TCGA-D3-A3C8-06A	0	0.003	0.484	0.158	0.035	0.106	0.294	0.28	0.286	0.073	0.375	0.058	0	0	0.203	0.129	0.142	0.128	0.309	0.295	0.065	0.183	0.162	0.321
TCGA-D3-A3CB-06A	0	0.003	0.425	0.111	0.087	0.062	0.281	0.266	0.267	0.134	0.319	0.069	0.038	0	0.202	0.198	0.16	0.093	0.332	0.29	0.103	0.148	0.172	0.269
TCGA-D3-A3CC-06A	0.006	0.149	0.28	0	0.093	0.05	0.145	0.176	0.319	0.143	0.074	0	0.034	0.047	0.177	0.205	0.115	0.253	0.335	0.106	0.199	0.065	0.125	0.139
TCGA-D3-A3CE-06A	0	0.051	0.401	0.119	0.072	0.098	0.258	0.286	0.135	0.107	0.304	0.095	0.07	0	0.199	0.117	0.107	0.199	0.281	0.172	0.125	0.147	0.156	0.246
TCGA-D3-A3CF-06A	0	0.102	0.358	0.087	0.056	0.073	0.231	0.254	0.286	0.112	0.333	0.09	0.066	0	0.264	0.136	0.225	0.117	0.28	0.308	0.083	0.089	0.171	0.218
TCGA-D3-A3ML-06A	0.001	0.108	0.16	0	0	0.045	0.062	0.114	0.202	0.173	0.131	0.041	0	0.017	0.166	0.12	0.115	0.175	0.183	0.158	0.257	0.069	0.052	0.116
TCGA-D3-A3MO-06A	0	0.088	0.166	0	0.116	0.035	0.135	0.135	0.096	0.153	0.196	0.014	0.039	0.041	0.143	0.102	0.075	0.248	0.23	0.054	0.239	0.122	0.144	0.056
TCGA-D3-A3MR-06A	0	0.023	0.461	0.132	0.056	0.083	0.161	0.268	0.326	0.093	0.377	0.033	0.044	0	0.226	0.126	0.147	0.155	0.272	0.341	0.082	0.188	0.195	0.311
TCGA-D3-A3MU-06A	0	0.085	0.375	0.081	0.041	0.105	0.223	0.225	0.274	0.098	0.241	0.028	0.007	0	0.208	0.181	0.087	0.198	0.292	0.278	0.15	0.146	0.135	0.191
TCGA-D3-A3MV-06A	0	0.124	0.354	0.057	0.007	0.039	0.141	0.097	0.249	0.134	0.073	0	0.03	0	0.215	0.165	0.076	0.293	0.345	0.078	0.202	0.108	0.103	0.174
TCGA-D3-A51E-06A	0	0	0.411	0.149	0.054	0.09	0.164	0.329	0.279	0.132	0.281	0.051	0.07	0	0.132	0.143	0.109	0.142	0.304	0.315	0.127	0.136	0.163	0.218
TCGA-D3-A51F-06A	0	0.038	0.458	0.155	0.047	0.09	0.253	0.297	0.27	0.054	0.329	0.04	0	0	0.21	0.118	0.103	0.136	0.395	0.329	0.058	0.178	0.185	0.304
TCGA-D3-A51H-06A	0.023	0.024	0.428	0.116	0.054	0.031	0.238	0.255	0.296	0.08	0.402	0.068	0	0	0.249	0.072	0.402	0.063	0.13	0.317	0.011	0.123	0.281	0.255
TCGA-D3-A51J-06A	0	0.052	0.428	0.128	0.051	0.152	0.239	0.285	0.233	0.086	0.317	0.052	0.076	0	0.154	0.113	0.096	0.168	0.279	0.263	0.075	0.182	0.18	0.302
TCGA-D3-A51K-06A	0	0.062	0.45	0.12	0.094	0.057	0.132	0.213	0.284	0	0.241	0	0.045	0.012	0.188	0.188	0.166	0.127	0.292	0.34	0.136	0.162	0.144	0.217
TCGA-D3-A51N-06A	0	0.043	0.394	0.11	0.046	0.127	0.124	0.282	0.161	0.186	0.264	0	0.121	0	0.254	0.191	0.087	0.196	0.369	0.195	0.119	0.126	0.171	0.199
TCGA-D3-A51R-06A	0	0.199	0.145	0	0.13	0	0.091	0.156	0.058	0.139	0.13	0	0	0.097	0.159	0.038	0.157	0.136	0.124	0.002	0.234	0.102	0.131	0.089
TCGA-D3-A51T-06A	0	0.058	0.373	0.063	0.036	0.119	0.204	0.262	0.296	0.089	0.268	0.03	0.102	0	0.138	0.153	0.153	0.173	0.202	0.25	0.127	0.15	0.136	0.233
TCGA-D3-A5GL-06A	0	0.186	0.256	0.059	0.037	0.108	0.107	0.003	0.103	0.127	0	0.002	0.031	0	0.047	0.178	0.085	0.244	0.273	0.154	0.227	0.109	0.047	0.157
TCGA-D3-A5GN-06A	0	0.08	0.383	0.115	0.037	0.098	0.212	0.309	0.343	0.119	0.232	0.033	0.037	0	0.214	0.126	0.081	0.228	0.238	0.314	0.134	0.127	0.12	0.2
TCGA-D3-A5GO-06A	0	0.037	0.406	0.117	0.02	0.081	0.13	0.284	0.238	0.068	0.239	0	0.147	0	0.231	0.18	0.076	0.205	0.318	0.254	0.153	0.151	0.132	0.222
TCGA-D3-A5GR-06A	0.002	0.06	0.391	0.088	0.07	0.103	0.266	0.244	0.257	0.133	0.312	0.101	0.024	0	0.264	0.144	0.211	0.121	0.214	0.287	0.093	0.076	0.226	0.207
TCGA-D3-A5GS-06A	0	0.026	0.365	0.149	0.057	0.084	0.133	0.326	0.299	0.114	0.122	0	0.09	0	0.261	0.154	0.078	0.147	0.349	0.25	0.156	0.11	0.138	0.164
TCGA-D3-A5GT-01A	0.053	0.071	0.072	0	0.083	0.091	0.101	0	0.011	0.146	0.099	0	0.047	0.037	0.021	0.148	0.096	0.23	0.2	0.19	0.228	0.131	0.1	0.083
TCGA-D3-A5GU-06A	0	0.069	0.333	0.091	0.027	0.087	0.176	0.307	0.197	0.163	0.272	0.068	0.104	0	0.186	0.147	0.081	0.184	0.259	0.21	0.141	0.136	0.136	0.247
TCGA-D3-A8GB-06A	0	0.056	0.455	0.131	0.033	0.01	0.163	0.291	0.325	0.095	0.382	0.043	0.052	0	0.252	0.139	0.16	0.158	0.233	0.35	0.06	0.164	0.198	0.251
TCGA-D3-A8GC-06A	0	0.068	0.318	0.061	0.091	0.118	0.225	0.202	0.337	0.123	0.129	0.027	0.054	0.003	0.227	0.203	0.098	0.187	0.322	0.218	0.174	0.102	0.102	0.119
TCGA-D3-A8GD-06A	0	0	0.487	0.133	0.052	0.067	0.262	0.288	0.269	0.046	0.361	0.075	0.014	0	0.192	0.094	0.224	0.051	0.259	0.341	0.087	0.179	0.234	0.249
TCGA-D3-A8GE-06A	0.011	0.052	0.394	0.042	0.054	0.046	0.338	0.207	0.252	0.145	0.343	0.046	0.03	0.014	0.196	0.139	0.057	0.181	0.272	0.25	0.108	0.12	0.258	0.203
TCGA-D3-A8GI-06A	0	0.074	0.293	0.056	0.003	0.039	0.089	0.104	0.185	0.16	0.079	0	0	0.046	0.175	0.261	0.096	0.288	0.337	0.075	0.2	0.164	0.109	0.111
TCGA-D3-A8GJ-06A	0	0	0.489	0.16	0.033	0.114	0.191	0.333	0.246	0.076	0.366	0.021	0.029	0	0.198	0.168	0.08	0.159	0.312	0.341	0.11	0.175	0.148	0.328
TCGA-D3-A8GK-06A	0	0.081	0.182	0.075	0.101	0.124	0.138	0.073	0.143	0.022	0.073	0	0.012	0.021	0.138	0.147	0.173	0.178	0.156	0.216	0.236	0.09	0.064	0.126
TCGA-D3-A8GL-06A	0.051	0.05	0.009	0	0.105	0.104	0.111	0.074	0.181	0.152	0	0.016	0	0.042	0.06	0.184	0.154	0.27	0.216	0.17	0.251	0.026	0.076	0
TCGA-D3-A8GM-06A	0	0.108	0.4	0.122	0.044	0.107	0.213	0.307	0.336	0.114	0.185	0.034	0.075	0	0.103	0.189	0.121	0.165	0.286	0.284	0.132	0.13	0.161	0.165
TCGA-D3-A8GN-06A	0	0.023	0.446	0.133	0.066	0.062	0.232	0.304	0.253	0.169	0.31	0.025	0.087	0	0.206	0.118	0.1	0.108	0.279	0.311	0.098	0.13	0.155	0.244
TCGA-D3-A8GP-06A	0	0.062	0.306	0.077	0	0.135	0.173	0.166	0.216	0.104	0.121	0	0.046	0	0.175	0.093	0.091	0.191	0.157	0.18	0.238	0.133	0.045	0.231
TCGA-D3-A8GQ-06A	0	0.125	0.343	0.087	0.094	0.08	0.179	0.24	0.37	0.14	0.175	0	0.08	0	0.083	0.158	0.073	0.165	0.281	0.253	0.144	0.147	0.127	0.218
TCGA-D3-A8GR-06A	0	0.107	0.36	0.036	0.068	0.046	0.096	0.149	0.166	0.271	0.059	0	0.099	0.009	0.165	0.148	0.071	0.215	0.244	0.285	0.19	0.135	0.099	0.144
TCGA-D3-A8GS-06A	0	0	0.468	0.11	0.062	0.081	0.202	0.29	0.301	0.111	0.291	0	0.096	0	0.219	0.09	0.131	0.189	0.296	0.306	0.15	0.192	0.079	0.275
TCGA-D3-A8GV-06A	0	0.137	0.337	0.106	0.046	0.054	0.085	0.12	0.222	0.153	0	0	0.093	0.032	0.212	0.132	0.081	0.183	0.225	0.05	0.216	0.147	0.066	0.114
TCGA-D9-A148-06A	0	0.064	0.375	0.089	0.034	0.109	0.191	0.262	0.366	0.143	0.178	0	0.088	0.002	0.177	0.115	0.091	0.111	0.199	0.326	0.149	0.136	0.113	0.199
TCGA-D9-A149-06A	0	0	0.417	0.105	0.056	0.095	0.201	0.319	0.188	0.093	0.288	0.093	0.065	0	0.161	0.167	0.121	0.16	0.306	0.278	0.148	0.146	0.158	0.207
TCGA-D9-A1JW-06A	0	0	0.432	0.104	0.079	0.088	0.22	0.297	0.233	0.068	0.331	0.081	0.009	0	0.168	0.149	0.158	0.155	0.332	0.273	0.145	0.18	0.134	0.263
TCGA-D9-A1JX-06A	0	0.013	0.404	0.121	0.046	0.112	0.229	0.319	0.248	0.075	0.244	0.052	0.075	0.001	0.16	0.099	0.106	0.163	0.313	0.287	0.151	0.174	0.096	0.254
TCGA-D9-A1X3-06A	0.061	0.169	0.035	0	0	0.096	0.124	0.032	0.059	0.168	0	0.054	0	0.04	0	0.187	0.121	0.215	0.206	0.2	0.264	0.028	0.044	0.031
TCGA-D9-A3Z1-06A	0	0.003	0.432	0.124	0.055	0.094	0.215	0.336	0.262	0.063	0.302	0.058	0.1	0	0.169	0.164	0.115	0.163	0.308	0.206	0.103	0.18	0.153	0.242
TCGA-D9-A3Z3-06A	0	0	0.424	0.132	0.07	0.085	0.182	0.314	0.3	0.08	0.306	0.061	0	0	0.18	0.146	0.239	0.141	0.273	0.429	0.086	0.15	0.161	0.219
TCGA-D9-A3Z4-01A	0	0.098	0.382	0.089	0.066	0.084	0.229	0.272	0.256	0.158	0.247	0.042	0.086	0	0.116	0.169	0.087	0.22	0.285	0.392	0.143	0.106	0.174	0.214
TCGA-D9-A4Z2-01A	0.013	0.127	0.285	0.024	0.061	0.079	0.185	0.135	0.17	0.192	0.089	0	0.084	0.067	0.212	0.171	0.068	0.237	0.263	0.142	0.19	0.084	0.151	0.135
TCGA-D9-A4Z3-01A	0	0.119	0.37	0.016	0.056	0.153	0.207	0.163	0.323	0.134	0.091	0	0.06	0	0.171	0.151	0.071	0.285	0.322	0.172	0.181	0.103	0.037	0.185
TCGA-D9-A4Z5-01A	0	0.066	0.341	0.018	0.105	0.055	0.111	0.019	0.343	0.179	0.028	0	0.019	0	0.209	0.268	0.009	0.252	0.397	0.114	0.222	0.114	0.129	0.109
TCGA-D9-A4Z6-06A	0	0.031	0.33	0.079	0	0.113	0.126	0.165	0.206	0.13	0.156	0	0.095	0.012	0.266	0.119	0.076	0.126	0.136	0.243	0.204	0.128	0.139	0.194
TCGA-D9-A6E9-06A	0	0	0.523	0.165	0.052	0.079	0.22	0.314	0.28	0	0.315	0.026	0.009	0.013	0.164	0.169	0.118	0.138	0.405	0.395	0.126	0.217	0.068	0.306
TCGA-D9-A6EA-06A	0	0.066	0.287	0.043	0	0.115	0.13	0.154	0.315	0.102	0.169	0	0.075	0.001	0.142	0.202	0.152	0.171	0.256	0.306	0.184	0.07	0.06	0.158
TCGA-D9-A6EC-06A	0	0.077	0.259	0.075	0.052	0.084	0.11	0.161	0.307	0.163	0	0	0.073	0.032	0.12	0.198	0.108	0.188	0.295	0.323	0.204	0.099	0.067	0.117
TCGA-D9-A6EG-06A	0.034	0.037	0.149	0.007	0.119	0.098	0.181	0.114	0.124	0.214	0.039	0.043	0.019	0.025	0.108	0.15	0.055	0.19	0.239	0.09	0.22	0.031	0.125	0.011
TCGA-DA-A1HV-06A	0	0	0.4	0.139	0.045	0.084	0.203	0.31	0.3	0.05	0.277	0.072	0.048	0	0.198	0.148	0.151	0.141	0.328	0.29	0.139	0.167	0.169	0.213
TCGA-DA-A1HW-06A	0	0.004	0.442	0.14	0.068	0.103	0.24	0.312	0.264	0.078	0.317	0.085	0.021	0	0.182	0.092	0.124	0.11	0.305	0.384	0.112	0.146	0.122	0.234
TCGA-DA-A1HY-06A	0	0.132	0.235	0.052	0	0.107	0.172	0.102	0.178	0.211	0	0	0.052	0	0.223	0.139	0.09	0.233	0.298	0.038	0.212	0.097	0.132	0.129
TCGA-DA-A1I0-06A	0	0.013	0.377	0.015	0.078	0.113	0.201	0.189	0.242	0.02	0.325	0.06	0	0.06	0.237	0.244	0.182	0.169	0.262	0.286	0.163	0.134	0.167	0.252
TCGA-DA-A1I1-06A	0	0.023	0.405	0.093	0.052	0.104	0.244	0.297	0.19	0.115	0.297	0.092	0.026	0	0.237	0.173	0.092	0.171	0.349	0.225	0.164	0.087	0.147	0.215
TCGA-DA-A1I2-06A	0.039	0.072	0.351	0.072	0.051	0.087	0.165	0.292	0.269	0.127	0.195	0.026	0.104	0	0.207	0.121	0.105	0.177	0.255	0.24	0.145	0.112	0.151	0.182
TCGA-DA-A1I4-06A	0.003	0.082	0.372	0.069	0.095	0.022	0.11	0.155	0.238	0.191	0.094	0	0.074	0.011	0.243	0.226	0.076	0.252	0.453	0.173	0.164	0.067	0.147	0.146
TCGA-DA-A1I5-06A	0	0.047	0.425	0.096	0.044	0.071	0.206	0.25	0.234	0.165	0.326	0.059	0.045	0	0.247	0.199	0.068	0.159	0.38	0.375	0.09	0.138	0.159	0.227
TCGA-DA-A1I7-06A	0	0.092	0.314	0.064	0.037	0.114	0.294	0.186	0.257	0.145	0.053	0	0.067	0.021	0.206	0.126	0.065	0.224	0.328	0.14	0.162	0.088	0.113	0.137
TCGA-DA-A1I8-06A	0.003	0.079	0.287	0.039	0.134	0.15	0.145	0.1	0.105	0.216	0.059	0	0	0	0.199	0.195	0.054	0.249	0.387	0.142	0.191	0.096	0.116	0.176
TCGA-DA-A1IA-06A	0	0.048	0.26	0.082	0	0.083	0.083	0.181	0.207	0.172	0.142	0.002	0	0.078	0.126	0.161	0.071	0.167	0.25	0.242	0.252	0.11	0.046	0.2
TCGA-DA-A1IB-06A	0	0.005	0.449	0.121	0.074	0.092	0.256	0.266	0.29	0.079	0.371	0.087	0.02	0	0.231	0.197	0.275	0.057	0.213	0.327	0.017	0.13	0.24	0.29
TCGA-DA-A1IC-06A	0	0.102	0.362	0.07	0.03	0.081	0.125	0.183	0.238	0.232	0.197	0.061	0.097	0.015	0.157	0.134	0.097	0.112	0.166	0.285	0.154	0.084	0.157	0.288
TCGA-DA-A3F2-06A	0	0	0.57	0.126	0.079	0	0.146	0.239	0.274	0.075	0.384	0	0	0	0.266	0.265	0.206	0.196	0.482	0.404	0.059	0.169	0.162	0.285
TCGA-DA-A3F3-06A	0	0	0.28	0.076	0.053	0.121	0.186	0.152	0.38	0.131	0.102	0	0.081	0.033	0.212	0.15	0.097	0.176	0.276	0.237	0.213	0.073	0.085	0.186
TCGA-DA-A3F5-06A	0	0.046	0.37	0.017	0.009	0.13	0.222	0.166	0.334	0.219	0.032	0	0.021	0	0.195	0.083	0.045	0.229	0.275	0.171	0.278	0.127	0.09	0.171
TCGA-DA-A3F8-06A	0	0.042	0.51	0.137	0.047	0.1	0.26	0.285	0.276	0.093	0.305	0.054	0.055	0	0.168	0.061	0.108	0.14	0.305	0.354	0.094	0.167	0.153	0.28
TCGA-DA-A95V-06A	0	0.031	0.418	0.103	0.069	0.088	0.172	0.295	0.261	0.1	0.283	0	0.068	0.004	0.182	0.173	0.156	0.142	0.283	0.367	0.118	0.187	0.132	0.249
TCGA-DA-A95W-06A	0	0.039	0.368	0.112	0.034	0.091	0.147	0.325	0.241	0.093	0.23	0	0.136	0	0.195	0.176	0.12	0.202	0.261	0.255	0.15	0.136	0.077	0.237
TCGA-DA-A95X-06A	0	0.048	0.331	0.018	0.035	0.134	0.306	0.223	0.383	0.101	0.182	0.009	0.056	0.04	0.208	0.151	0.082	0.215	0.309	0.258	0.138	0.084	0.13	0.166
TCGA-DA-A95Y-06A	0	0.066	0.288	0.043	0.08	0.094	0.131	0.085	0.19	0.052	0.127	0.073	0.036	0.021	0.194	0.225	0.143	0.208	0.235	0.155	0.2	0.125	0.115	0.164
TCGA-DA-A95Z-06A	0	0.042	0.349	0.067	0	0.125	0.16	0.248	0.317	0.031	0.151	0.018	0.093	0	0.155	0.205	0.099	0.192	0.28	0.275	0.191	0.167	0.092	0.175
TCGA-DA-A960-01A	0	0.127	0.167	0	0.041	0.085	0.125	0.04	0.267	0.036	0.027	0.005	0.078	0.015	0.12	0.159	0.159	0.125	0.171	0.053	0.265	0.129	0.113	0.058
TCGA-EB-A1NK-01A	0	0.107	0.347	0.069	0.055	0.084	0.112	0.149	0.277	0.159	0.089	0	0.038	0.003	0.232	0.168	0.094	0.198	0.265	0.244	0.181	0.143	0.091	0.225
TCGA-EB-A24C-01A	0.043	0.109	0.151	0	0.047	0.079	0.134	0.114	0.003	0.177	0.01	0.014	0	0.009	0.206	0.163	0.107	0.22	0.245	0.132	0.248	0.066	0.07	0.128
TCGA-EB-A24D-01A	0	0.04	0.352	0.004	0.092	0.111	0.215	0.207	0.201	0.092	0.279	0.103	0.118	0	0.164	0.1	0.13	0.142	0.152	0.25	0.156	0.146	0.144	0.261
TCGA-EB-A299-01A	0	0.115	0.391	0.089	0.003	0.029	0.123	0.239	0.31	0.218	0.206	0	0.109	0	0.291	0.091	0.069	0.134	0.191	0.321	0.133	0.107	0.174	0.243
TCGA-EB-A3HV-01A	0	0.098	0.349	0.056	0.026	0.067	0.172	0.157	0.184	0.206	0.135	0	0.04	0.024	0.28	0.233	0.095	0.156	0.341	0.214	0.192	0.079	0.126	0.174
TCGA-EB-A3XB-01A	0	0.048	0.338	0.09	0.021	0.118	0.193	0.253	0.208	0.188	0.189	0	0.148	0	0.198	0.216	0.082	0.155	0.268	0.186	0.172	0.093	0.171	0.172
TCGA-EB-A3XC-01A	0	0.096	0.348	0.055	0.024	0.096	0.151	0.198	0.268	0.171	0.186	0	0.096	0	0.263	0.16	0.089	0.146	0.272	0.309	0.156	0.105	0.1	0.2
TCGA-EB-A3XD-01A	0	0.054	0.412	0.024	0.062	0.037	0.212	0.208	0.259	0.219	0.317	0.051	0.02	0.046	0.272	0.225	0.117	0.087	0.227	0.362	0.12	0.111	0.186	0.266
TCGA-EB-A3XE-01A	0	0.084	0.392	0.081	0.03	0.047	0.125	0.257	0.305	0.169	0.255	0.005	0.054	0.007	0.252	0.144	0.08	0.132	0.174	0.375	0.128	0.131	0.151	0.252
TCGA-EB-A3XF-01A	0	0.063	0.37	0.089	0.046	0.085	0.167	0.321	0.222	0.135	0.081	0	0.087	0	0.238	0.193	0.055	0.221	0.34	0.214	0.192	0.119	0.104	0.13
TCGA-EB-A3Y6-01A	0	0.056	0.346	0.106	0	0.077	0.184	0.283	0.287	0.231	0.14	0	0.124	0	0.172	0.126	0.039	0.15	0.243	0.328	0.139	0.112	0.145	0.173
TCGA-EB-A3Y7-01A	0	0.079	0.199	0.063	0	0.139	0.149	0.078	0.224	0.083	0.085	0	0.03	0.033	0.168	0.227	0.136	0.143	0.165	0.361	0.222	0.142	0.156	0.097
TCGA-EB-A41B-01A	0	0.138	0.292	0.104	0.012	0.085	0.158	0.22	0.286	0.135	0.118	0	0.149	0.021	0.172	0.093	0.069	0.145	0.177	0.233	0.151	0.138	0.117	0.221
TCGA-EB-A42Y-01A	0	0.103	0.348	0.09	0.058	0.074	0.198	0.192	0.313	0.193	0.021	0	0.107	0	0.12	0.189	0.041	0.207	0.297	0.249	0.189	0.086	0.097	0.157
TCGA-EB-A42Z-01A	0	0.143	0.355	0.081	0.055	0.076	0.134	0.241	0.227	0.159	0.116	0	0.112	0	0.207	0.145	0.033	0.208	0.257	0.214	0.17	0.089	0.118	0.171
TCGA-EB-A431-01A	0	0.086	0.337	0.035	0.052	0.095	0.148	0.188	0.18	0.143	0.112	0.013	0.092	0.02	0.191	0.159	0.059	0.159	0.213	0.3	0.2	0.134	0.143	0.168
TCGA-EB-A44N-01A	0.012	0.094	0.374	0.043	0.055	0.065	0.203	0.178	0.238	0.218	0.315	0.077	0.028	0	0.283	0.105	0.168	0.146	0.11	0.293	0.108	0.103	0.186	0.253
TCGA-EB-A44O-01A	0	0.075	0.296	0.047	0.049	0.117	0.219	0.148	0.249	0.104	0.059	0.025	0.052	0.053	0.192	0.146	0.064	0.179	0.183	0.192	0.19	0.146	0.113	0.17
TCGA-EB-A44P-01A	0.013	0.106	0.36	0.105	0.029	0.096	0.188	0.286	0.248	0.162	0.142	0	0.136	0	0.157	0.145	0.029	0.147	0.151	0.28	0.156	0.114	0.123	0.197
TCGA-EB-A44Q-06A	0	0.009	0.414	0.114	0.035	0.177	0.236	0.288	0.341	0.143	0.302	0.052	0.075	0	0.136	0.123	0.146	0.087	0.283	0.249	0.12	0.151	0.148	0.272
TCGA-EB-A44R-06A	0	0.048	0.392	0.14	0.04	0.064	0.127	0.301	0.327	0.093	0.219	0	0.097	0	0.155	0.102	0.118	0.179	0.197	0.385	0.12	0.165	0.179	0.246
TCGA-EB-A4IQ-01A	0	0.034	0.29	0	0.007	0.098	0.166	0.098	0.134	0.254	0.127	0	0.027	0.075	0.291	0.171	0.111	0.136	0.128	0.184	0.255	0.087	0.106	0.202
TCGA-EB-A4IS-01A	0	0.05	0.411	0.122	0.074	0.071	0.216	0.309	0.268	0.103	0.321	0.097	0.033	0	0.17	0.118	0.228	0.114	0.218	0.307	0.093	0.14	0.196	0.234
TCGA-EB-A4OY-01A	0	0.028	0.394	0.116	0.031	0.034	0.111	0.204	0.353	0.065	0.186	0	0.075	0.042	0.18	0.167	0.125	0.117	0.184	0.435	0.157	0.214	0.119	0.246
TCGA-EB-A4OZ-01A	0	0.064	0.487	0.107	0.037	0.013	0.098	0.283	0.316	0.147	0.312	0	0.014	0	0.263	0.15	0.119	0.165	0.278	0.465	0.095	0.198	0.178	0.314
TCGA-EB-A4P0-01A	0	0.113	0.344	0.103	0.023	0.083	0.138	0.265	0.24	0.103	0.132	0	0.101	0	0.171	0.153	0.052	0.199	0.228	0.227	0.164	0.165	0.116	0.212
TCGA-EB-A4XL-01A	0	0.117	0.38	0.076	0.027	0.057	0.189	0.247	0.254	0.231	0.258	0.022	0.094	0	0.24	0.119	0.078	0.107	0.162	0.298	0.132	0.087	0.188	0.245
TCGA-EB-A51B-01A	0	0.095	0.323	0.115	0	0.114	0.175	0.305	0.26	0.076	0.059	0	0.082	0	0.157	0.142	0.064	0.22	0.162	0.259	0.197	0.166	0.053	0.213
TCGA-EB-A550-01A	0.024	0.088	0.273	0.028	0	0.066	0.146	0.123	0.271	0.228	0.249	0.001	0.071	0.047	0.292	0.111	0.088	0.174	0.107	0.233	0.193	0.082	0.171	0.239
TCGA-EB-A551-01A	0	0	0.453	0.144	0.05	0.07	0.251	0.317	0.328	0.114	0.283	0.073	0.039	0	0.142	0.103	0.104	0.118	0.332	0.281	0.147	0.125	0.217	0.21
TCGA-EB-A553-01A	0	0.045	0.428	0.038	0.049	0.062	0.112	0.189	0.308	0.106	0.312	0.039	0.056	0.004	0.229	0.133	0.121	0.174	0.268	0.281	0.12	0.196	0.186	0.236
TCGA-EB-A57M-01A	0	0.044	0.393	0.033	0.065	0.045	0.192	0.184	0.342	0.181	0.223	0.02	0	0.069	0.231	0.18	0.099	0.15	0.254	0.406	0.156	0.136	0.197	0.176
TCGA-EB-A5FP-01A	0.001	0.076	0.225	0	0	0.103	0.166	0.107	0.129	0.179	0.073	0	0.04	0.01	0.218	0.1	0.07	0.149	0.115	0.148	0.208	0.105	0.084	0.178
TCGA-EB-A5KH-06A	0	0.123	0.291	0	0.081	0.04	0.075	0.14	0.117	0.07	0.271	0.109	0	0.028	0.159	0.157	0.227	0.147	0.171	0.132	0.199	0.08	0.152	0.179
TCGA-EB-A5SE-01A	0	0.086	0.333	0.032	0	0.097	0.145	0.209	0.248	0.095	0.167	0	0.14	0.03	0.21	0.065	0.102	0.158	0.134	0.273	0.203	0.112	0.081	0.208
TCGA-EB-A5SF-01A	0	0.061	0.247	0.042	0.114	0	0.026	0	0	0.254	0	0	0	0.096	0.252	0.202	0.121	0.201	0.233	0.245	0.252	0.123	0.109	0.161
TCGA-EB-A5SG-06A	0	0	0.505	0.167	0.063	0.107	0.194	0.313	0.28	0.095	0.353	0.049	0.005	0	0.155	0.15	0.121	0.121	0.32	0.362	0.087	0.186	0.154	0.33
TCGA-EB-A5SH-06A	0	0.063	0.385	0.049	0.074	0.101	0.138	0.175	0.266	0.069	0.331	0.064	0	0.026	0.197	0.173	0.224	0.085	0.15	0.359	0.153	0.128	0.165	0.262
TCGA-EB-A5UL-06A	0	0	0.425	0.138	0.057	0.06	0.195	0.31	0.298	0.1	0.305	0.102	0.08	0	0.125	0.062	0.173	0.107	0.157	0.365	0.1	0.181	0.167	0.246
TCGA-EB-A5UM-01A	0	0.067	0.415	0.093	0.051	0.058	0.194	0.316	0.318	0.086	0.305	0.089	0.041	0	0.206	0.067	0.132	0.096	0.135	0.332	0.096	0.17	0.194	0.275
TCGA-EB-A5UN-06A	0	0.052	0.329	0.113	0	0.094	0.15	0.249	0.329	0.239	0.13	0	0.117	0.02	0.113	0.095	0.017	0.183	0.153	0.315	0.246	0.076	0.125	0.162
TCGA-EB-A5VU-01A	0	0.07	0.281	0.054	0.091	0.079	0.171	0.132	0.105	0.169	0.06	0	0.003	0.008	0.272	0.139	0.094	0.284	0.309	0.162	0.2	0.112	0.107	0.157
TCGA-EB-A5VV-06A	0.019	0.029	0.451	0.08	0.1	0.054	0.283	0.233	0.268	0.091	0.393	0.08	0	0	0.261	0.102	0.358	0	0.102	0.334	0	0.117	0.321	0.321
TCGA-EB-A6L9-06A	0	0.009	0.444	0.077	0.079	0.041	0.176	0.2	0.316	0.113	0.376	0.079	0	0	0.23	0.112	0.298	0.025	0.174	0.438	0.082	0.17	0.216	0.296
TCGA-EB-A6QY-01A	0	0.096	0.295	0.014	0.004	0.104	0.167	0.155	0.217	0.222	0.107	0.007	0.072	0.021	0.224	0.157	0.128	0.171	0.174	0.194	0.19	0.138	0.079	0.229
TCGA-EB-A6QZ-01A	0.017	0.174	0.283	0.054	0.092	0.022	0.052	0.19	0.12	0.137	0.074	0	0.037	0.029	0.229	0.156	0.09	0.211	0.204	0.177	0.23	0.081	0.097	0.094
TCGA-EB-A6R0-01A	0	0	0.438	0.146	0	0.085	0.157	0.348	0.238	0.066	0.266	0.038	0.12	0	0.131	0.155	0.098	0.171	0.279	0.258	0.152	0.191	0.15	0.225
TCGA-EB-A82B-01A	0	0.006	0.442	0.117	0.071	0.058	0.151	0.342	0.329	0.155	0.209	0.017	0.113	0	0.105	0.201	0.109	0.135	0.31	0.435	0.138	0.129	0.108	0.183
TCGA-EB-A82C-01A	0	0.08	0.267	0	0.079	0.087	0.123	0.139	0.153	0.117	0.052	0.001	0.084	0.042	0.19	0.109	0.098	0.13	0.157	0.223	0.23	0.113	0.083	0.12
TCGA-EB-A85I-01A	0	0.072	0.436	0.129	0.021	0.08	0.139	0.281	0.35	0.115	0.248	0	0.131	0	0.146	0.125	0.044	0.188	0.208	0.322	0.11	0.171	0.14	0.249
TCGA-EB-A85J-01A	0	0	0.46	0.13	0.04	0.091	0.123	0.32	0.301	0.081	0.351	0.059	0.073	0	0.148	0.183	0.12	0.129	0.275	0.371	0.143	0.17	0.116	0.297
TCGA-EB-A97M-01A	0	0.014	0.429	0.135	0.063	0.104	0.199	0.312	0.19	0.103	0.12	0	0.083	0	0.145	0.255	0.052	0.211	0.324	0.274	0.143	0.166	0.043	0.234
TCGA-EE-A17X-06A	0	0.083	0.345	0.075	0.07	0.185	0.135	0.132	0.186	0.094	0.049	0	0.041	0.031	0.116	0.221	0.097	0.227	0.29	0.056	0.209	0.154	0.085	0.173
TCGA-EE-A17Y-06A	0	0.115	0.254	0.087	0	0.038	0.114	0.082	0.142	0.2	0	0	0	0.014	0.241	0.112	0.054	0.304	0.234	0.087	0.242	0.084	0.074	0.12
TCGA-EE-A17Z-06A	0.012	0.134	0.247	0.027	0.1	0.073	0.095	0.053	0.135	0.079	0.001	0.016	0	0.055	0.157	0.152	0.127	0.225	0.185	0.201	0.23	0.083	0.113	0.111
TCGA-EE-A180-06A	0	0.039	0.344	0.035	0.062	0.127	0.187	0.188	0.225	0.128	0.099	0.025	0.045	0	0.182	0.188	0.074	0.192	0.294	0.146	0.207	0.131	0.104	0.172
TCGA-EE-A181-06A	0.003	0.004	0.427	0.143	0.078	0.102	0.176	0.318	0.256	0.044	0.306	0.079	0.085	0	0.157	0.142	0.163	0.138	0.264	0.274	0.133	0.156	0.151	0.243
TCGA-EE-A182-06A	0	0.049	0.426	0.082	0	0.04	0.099	0.191	0.337	0.036	0.216	0	0	0.009	0.205	0.222	0.1	0.256	0.375	0.307	0.18	0.184	0.072	0.239
TCGA-EE-A183-06A	0	0.04	0.418	0.062	0.066	0.073	0.156	0.178	0.35	0.094	0.379	0.063	0	0	0.226	0.155	0.262	0.122	0.21	0.33	0.111	0.144	0.184	0.254
TCGA-EE-A184-06A	0	0.056	0.413	0.136	0.063	0.086	0.193	0.275	0.3	0.042	0.233	0.033	0.076	0	0.14	0.138	0.094	0.141	0.261	0.291	0.161	0.164	0.122	0.226
TCGA-EE-A185-06A	0	0.073	0.052	0	0.056	0.135	0.158	0.019	0	0.178	0	0	0	0.073	0.043	0.135	0.153	0.237	0.155	0.092	0.292	0.032	0.043	0.048
TCGA-EE-A20B-06A	0	0.07	0.408	0.108	0.059	0.091	0.159	0.295	0.266	0.128	0.236	0.013	0.035	0	0.239	0.165	0.111	0.206	0.317	0.254	0.137	0.15	0.142	0.217
TCGA-EE-A20C-06A	0	0.1	0.111	0	0.012	0.105	0.181	0.069	0.287	0.21	0	0	0.019	0.009	0.079	0.138	0.144	0.249	0.279	0.089	0.249	0.004	0.066	0.02
TCGA-EE-A20F-06A	0	0.015	0.383	0.123	0.056	0.105	0.206	0.346	0.245	0.133	0.149	0.024	0.093	0	0.226	0.188	0.141	0.177	0.319	0.202	0.142	0.124	0.096	0.211
TCGA-EE-A20H-06A	0	0.084	0.284	0.034	0.041	0.078	0.105	0.151	0.321	0.157	0.092	0	0.012	0.016	0.295	0.114	0.116	0.185	0.174	0.082	0.215	0.106	0.146	0.192
TCGA-EE-A20I-06A	0	0.049	0.389	0.102	0.06	0.089	0.179	0.311	0.217	0.102	0.139	0.017	0.076	0.027	0.137	0.165	0.111	0.15	0.268	0.25	0.174	0.155	0.129	0.186
TCGA-EE-A29A-06A	0	0.132	0.277	0.027	0.016	0.11	0.168	0.039	0.229	0.184	0	0	0.023	0	0.147	0.096	0.1	0.239	0.246	0.133	0.233	0.082	0.088	0.13
TCGA-EE-A29B-06A	0	0.069	0.358	0.067	0.109	0.125	0.162	0.134	0.25	0	0.068	0	0.037	0	0.184	0.324	0.106	0.236	0.369	0.157	0.209	0.133	0.007	0.189
TCGA-EE-A29C-06A	0	0.038	0.324	0.042	0.066	0.102	0.072	0.101	0.268	0.173	0.196	0.035	0.028	0.087	0.229	0.19	0.108	0.198	0.311	0.132	0.161	0.129	0.171	0.22
TCGA-EE-A29D-06A	0	0.097	0.216	0.028	0	0.131	0.121	0.08	0.318	0.242	0.017	0	0.053	0.005	0.055	0.197	0.086	0.208	0.265	0.252	0.218	0.094	0.06	0.088
TCGA-EE-A29E-06A	0.018	0.108	0.1	0.038	0.022	0.123	0.14	0.051	0.003	0.151	0	0.031	0.001	0.025	0.05	0.115	0.112	0.158	0.183	0.184	0.287	0.098	0.093	0.045
TCGA-EE-A29G-06A	0.031	0.077	0.382	0.024	0.045	0.032	0.155	0.162	0.226	0.241	0.228	0.065	0.018	0.018	0.267	0.177	0.084	0.146	0.223	0.241	0.175	0.148	0.178	0.217
TCGA-EE-A29H-06A	0	0.059	0.374	0.074	0.055	0.11	0.227	0.272	0.255	0.08	0.191	0.065	0.091	0	0.218	0.143	0.21	0.122	0.2	0.321	0.119	0.114	0.169	0.184
TCGA-EE-A29L-06A	0	0.085	0.097	0	0	0.13	0.166	0.14	0	0.062	0.104	0.055	0.016	0.084	0.008	0.13	0.217	0.155	0.077	0.154	0.244	0.093	0.121	0.102
TCGA-EE-A29M-06A	0	0.047	0.439	0.115	0.033	0.098	0.231	0.325	0.246	0.126	0.234	0.061	0.056	0.014	0.137	0.14	0.15	0.08	0.176	0.285	0.132	0.17	0.188	0.237
TCGA-EE-A29N-06A	0	0.101	0.371	0.091	0.062	0.119	0.259	0.287	0.291	0.132	0.301	0.103	0.035	0	0.182	0.172	0.167	0.114	0.246	0.278	0.11	0.086	0.202	0.199
TCGA-EE-A29P-06A	0	0	0.414	0.14	0.057	0.097	0.223	0.318	0.229	0.068	0.308	0.093	0.057	0	0.244	0.169	0.106	0.147	0.337	0.231	0.129	0.154	0.134	0.27
TCGA-EE-A29Q-06A	0	0.102	0.254	0.026	0.034	0.086	0.125	0.136	0.359	0.17	0.156	0.004	0.07	0	0.171	0.142	0.135	0.2	0.198	0.17	0.221	0.087	0.186	0.163
TCGA-EE-A29R-06A	0	0.069	0.25	0.074	0.055	0.045	0.113	0.113	0.22	0.167	0.166	0.018	0.065	0.019	0.216	0.12	0.053	0.182	0.19	0.107	0.201	0.101	0.154	0.201
TCGA-EE-A29S-06A	0	0.059	0.35	0.014	0.044	0.105	0.25	0.201	0.229	0.215	0.28	0.105	0.01	0	0.183	0.192	0.067	0.2	0.291	0.19	0.14	0.128	0.161	0.245
TCGA-EE-A29T-06A	0	0	0.396	0.13	0	0.089	0.205	0.319	0.328	0.178	0.177	0.026	0.091	0	0.168	0.27	0.125	0.147	0.404	0.228	0.12	0.139	0.093	0.212
TCGA-EE-A29V-06A	0	0.139	0.154	0.067	0	0.083	0.098	0.05	0.142	0.141	0	0.015	0	0.024	0.204	0.136	0.103	0.188	0.193	0.145	0.246	0.129	0.111	0.158
TCGA-EE-A29W-06A	0.01	0.127	0.339	0	0.019	0.056	0.221	0.111	0.289	0.178	0.155	0.004	0	0.044	0.206	0.164	0.064	0.249	0.246	0.098	0.189	0.07	0.131	0.142
TCGA-EE-A29X-06A	0	0.055	0.45	0.117	0.048	0.097	0.182	0.277	0.231	0.061	0.283	0.03	0.003	0	0.154	0.247	0.113	0.205	0.372	0.312	0.147	0.159	0.139	0.206
TCGA-EE-A2A0-06A	0	0.074	0.377	0.08	0	0.086	0.224	0.268	0.299	0.16	0.235	0.126	0.018	0	0.266	0.193	0.148	0.151	0.352	0.241	0.107	0.067	0.177	0.124
TCGA-EE-A2A1-06A	0	0.042	0.435	0.107	0.059	0.053	0.205	0.282	0.31	0.09	0.32	0.061	0.01	0.033	0.225	0.133	0.196	0.131	0.303	0.349	0.104	0.118	0.171	0.214
TCGA-EE-A2A2-06A	0	0.05	0.388	0.061	0.069	0.133	0.242	0.286	0.195	0.061	0.301	0.143	0.036	0	0.155	0.158	0.219	0.142	0.227	0.178	0.144	0.12	0.155	0.223
TCGA-EE-A2A5-06A	0.028	0.116	0.322	0.033	0.085	0.076	0.116	0.132	0.233	0.124	0.159	0.008	0.034	0.026	0.221	0.174	0.085	0.241	0.307	0.172	0.174	0.107	0.138	0.188
TCGA-EE-A2A6-06A	0	0.036	0.456	0.13	0.022	0.106	0.24	0.302	0.261	0.126	0.309	0.088	0.089	0	0.094	0.07	0.168	0.194	0.2	0.317	0.123	0.149	0.129	0.251
TCGA-EE-A2GB-06A	0.013	0.108	0.342	0.044	0.054	0.105	0.195	0.232	0.239	0.127	0.167	0.032	0.07	0	0.183	0.191	0.1	0.17	0.233	0.211	0.154	0.123	0.124	0.205
TCGA-EE-A2GC-06A	0	0	0.441	0.139	0.075	0.095	0.212	0.311	0.318	0.122	0.206	0.053	0.077	0	0.118	0.127	0.106	0.141	0.308	0.335	0.131	0.13	0.122	0.186
TCGA-EE-A2GD-06A	0	0.061	0.343	0.06	0.069	0.09	0.132	0.182	0.333	0.201	0.174	0.039	0.082	0.014	0.233	0.224	0.059	0.207	0.347	0.299	0.197	0.03	0.178	0.105
TCGA-EE-A2GE-06A	0	0.029	0.44	0.112	0.081	0.043	0.226	0.288	0.267	0.109	0.333	0.077	0.004	0	0.263	0.169	0.115	0.172	0.356	0.266	0.111	0.149	0.191	0.241
TCGA-EE-A2GH-06A	0	0.011	0.491	0.133	0.034	0.099	0.232	0.295	0.312	0.109	0.346	0.04	0.008	0	0.22	0.135	0.094	0.161	0.327	0.345	0.074	0.172	0.154	0.323
TCGA-EE-A2GI-06A	0	0	0.414	0.14	0.055	0.06	0.124	0.341	0.294	0.127	0.304	0.063	0.073	0	0.162	0.115	0.174	0.124	0.282	0.313	0.135	0.169	0.108	0.263
TCGA-EE-A2GJ-06A	0	0.012	0.374	0.112	0.046	0.128	0.21	0.288	0.213	0.123	0.225	0.054	0.065	0	0.18	0.192	0.101	0.195	0.403	0.226	0.154	0.114	0.129	0.191
TCGA-EE-A2GK-06A	0	0.047	0.408	0.085	0.094	0.04	0.273	0.229	0.284	0.091	0.394	0.094	0	0	0.247	0.092	0.408	0.001	0.101	0.33	0	0.132	0.298	0.27
TCGA-EE-A2GL-06A	0.011	0.068	0.344	0.041	0.075	0.083	0.248	0.233	0.332	0.108	0.364	0.135	0.018	0	0.244	0.114	0.289	0.07	0.076	0.294	0.076	0.108	0.239	0.274
TCGA-EE-A2GM-06B	0	0.069	0.41	0.131	0.065	0.123	0.163	0.288	0.215	0.059	0.108	0	0.069	0	0.156	0.123	0.069	0.176	0.277	0.307	0.188	0.112	0.074	0.206
TCGA-EE-A2GN-06A	0	0.09	0.329	0.071	0.088	0.077	0.136	0.175	0.229	0.102	0.165	0	0.026	0.013	0.243	0.13	0.101	0.202	0.283	0.302	0.18	0.091	0.09	0.179
TCGA-EE-A2GO-06A	0	0.089	0.313	0.063	0.094	0.111	0.203	0.059	0.32	0.154	0	0	0.017	0	0.215	0.233	0.061	0.224	0.268	0.154	0.187	0.083	0.088	0.132
TCGA-EE-A2GP-06A	0	0.095	0.329	0.065	0.076	0.094	0.198	0.162	0.279	0.141	0.197	0.034	0.086	0	0.202	0.247	0.074	0.234	0.364	0.259	0.154	0.069	0.178	0.117
TCGA-EE-A2GR-06A	0.023	0.081	0.178	0	0.1	0.059	0.059	0.076	0.106	0.152	0.027	0.015	0	0.016	0.136	0.14	0.138	0.188	0.181	0.112	0.243	0.07	0.093	0.128
TCGA-EE-A2GS-06A	0.01	0.12	0.376	0.08	0.066	0.121	0.188	0.225	0.187	0.131	0.145	0.012	0.037	0	0.233	0.139	0.07	0.206	0.221	0.199	0.177	0.112	0.15	0.214
TCGA-EE-A2GT-06A	0	0	0.366	0.054	0.087	0.064	0.228	0.172	0.286	0.148	0.342	0.115	0.006	0	0.269	0.173	0.271	0.058	0.188	0.302	0.113	0.109	0.223	0.271
TCGA-EE-A2GU-06A	0	0.004	0.466	0.143	0.05	0.094	0.235	0.337	0.338	0.099	0.236	0.034	0.057	0.008	0.072	0.152	0.132	0.131	0.269	0.36	0.149	0.179	0.041	0.249
TCGA-EE-A2M5-06A	0	0	0.467	0.093	0.035	0.085	0.207	0.338	0.259	0.12	0.156	0.002	0.08	0	0.186	0.055	0.064	0.222	0.295	0.307	0.185	0.162	0.09	0.187
TCGA-EE-A2M6-06A	0	0.075	0.342	0.083	0.052	0.163	0.288	0.189	0.181	0.118	0.133	0.051	0.053	0	0.132	0.258	0.101	0.228	0.407	0.129	0.204	0.099	0.047	0.139
TCGA-EE-A2M7-06A	0.043	0.045	0.331	0.016	0.071	0.086	0.304	0.174	0.339	0.093	0.319	0.117	0.003	0	0.183	0.034	0.239	0.097	0.078	0.287	0.126	0.112	0.24	0.248
TCGA-EE-A2M8-06A	0	0	0.452	0.14	0.066	0.108	0.268	0.278	0.248	0.069	0.33	0.074	0.026	0	0.216	0.116	0.128	0.126	0.347	0.283	0.107	0.162	0.18	0.31
TCGA-EE-A2MC-06A	0	0.03	0.487	0.088	0.042	0.065	0.266	0.291	0.341	0.117	0.321	0.071	0.013	0	0.181	0.192	0.08	0.179	0.325	0.423	0.105	0.137	0.177	0.225
TCGA-EE-A2MD-06A	0	0.077	0.362	0.058	0.072	0.118	0.216	0.224	0.264	0.089	0.272	0.101	0.085	0	0.175	0.109	0.182	0.14	0.234	0.214	0.146	0.12	0.144	0.202
TCGA-EE-A2ME-06A	0	0.017	0.406	0.102	0.106	0.066	0.27	0.26	0.285	0.111	0.374	0.106	0.03	0	0.248	0.131	0.186	0.079	0.229	0.309	0.037	0.113	0.256	0.282
TCGA-EE-A2MF-06A	0	0.027	0.372	0.048	0.045	0.113	0.238	0.234	0.287	0.11	0.214	0.039	0.062	0	0.175	0.234	0.099	0.181	0.35	0.287	0.156	0.154	0.079	0.214
TCGA-EE-A2MG-06A	0	0.063	0.378	0.084	0.07	0.058	0.257	0.224	0.299	0.117	0.348	0.111	0.003	0	0.255	0.086	0.273	0.094	0.207	0.33	0.059	0.111	0.256	0.253
TCGA-EE-A2MH-06A	0	0.06	0.394	0.081	0.04	0.103	0.242	0.284	0.187	0.109	0.319	0.083	0.081	0	0.232	0.15	0.21	0.091	0.184	0.279	0.106	0.121	0.188	0.261
TCGA-EE-A2MI-06A	0	0.051	0.358	0.098	0.063	0.083	0.204	0.255	0.365	0.104	0.183	0.005	0.054	0	0.258	0.143	0.071	0.217	0.376	0.313	0.164	0.103	0.12	0.191
TCGA-EE-A2MJ-06A	0	0.007	0.441	0.127	0.037	0.083	0.266	0.303	0.265	0.084	0.341	0.095	0.047	0.015	0.168	0.126	0.207	0.097	0.25	0.31	0.094	0.161	0.16	0.263
TCGA-EE-A2MK-06A	0	0.053	0.385	0.109	0.049	0.124	0.217	0.317	0.229	0.068	0.283	0.043	0.073	0	0.159	0.18	0.074	0.166	0.343	0.234	0.117	0.165	0.13	0.272
TCGA-EE-A2ML-06A	0	0.058	0.34	0.088	0.044	0.136	0.186	0.292	0.322	0.123	0.277	0.074	0.069	0	0.21	0.058	0.124	0.155	0.278	0.263	0.141	0.089	0.159	0.208
TCGA-EE-A2MM-06A	0	0.06	0.327	0	0.083	0.134	0.223	0.219	0.332	0.103	0.192	0.039	0.058	0.014	0.183	0.191	0.098	0.183	0.296	0.182	0.173	0.078	0.156	0.151
TCGA-EE-A2MN-06A	0	0.007	0.406	0.135	0.072	0.114	0.221	0.289	0.262	0.093	0.264	0.073	0.038	0	0.132	0.186	0.145	0.142	0.344	0.249	0.163	0.104	0.118	0.249
TCGA-EE-A2MP-06A	0	0.04	0.403	0.106	0.035	0.133	0.199	0.319	0.362	0.11	0.175	0	0.045	0	0.192	0.165	0.079	0.147	0.354	0.308	0.138	0.169	0.061	0.271
TCGA-EE-A2MQ-06A	0	0.051	0.329	0.025	0.052	0.106	0.161	0.204	0.226	0.22	0.207	0.042	0.049	0.005	0.217	0.199	0.105	0.184	0.263	0.116	0.181	0.13	0.124	0.165
TCGA-EE-A2MR-06A	0	0.043	0.387	0.074	0.085	0.05	0.244	0.249	0.295	0.095	0.361	0.138	0.018	0	0.248	0.138	0.234	0.088	0.256	0.264	0.049	0.1	0.251	0.254
TCGA-EE-A2MS-06A	0	0.069	0.35	0.097	0.053	0.064	0.149	0.258	0.344	0.08	0.236	0.035	0.106	0	0.219	0.065	0.099	0.155	0.305	0.302	0.143	0.125	0.136	0.209
TCGA-EE-A2MT-06A	0	0.035	0.333	0.067	0.038	0.099	0.167	0.229	0.275	0.174	0.168	0	0.126	0.005	0.243	0.159	0.122	0.13	0.167	0.245	0.151	0.082	0.142	0.192
TCGA-EE-A2MU-06A	0	0.025	0.476	0.141	0.043	0.058	0.147	0.329	0.292	0.064	0.274	0.041	0.018	0	0.199	0.202	0.126	0.155	0.397	0.375	0.131	0.168	0.135	0.217
TCGA-EE-A3AA-06A	0	0.043	0.366	0.059	0.046	0.097	0.228	0.223	0.29	0.095	0.34	0.1	0.066	0	0.242	0.148	0.228	0.13	0.211	0.291	0.104	0.077	0.199	0.224
TCGA-EE-A3AB-06A	0	0.064	0.324	0.061	0.078	0.126	0.242	0.147	0.194	0.173	0.169	0.016	0.013	0.005	0.272	0.182	0.094	0.265	0.464	0.134	0.194	0.087	0.133	0.202
TCGA-EE-A3AC-06A	0	0.009	0.41	0.138	0.035	0.118	0.2	0.303	0.285	0.087	0.251	0.045	0.055	0	0.152	0.153	0.146	0.176	0.311	0.269	0.144	0.123	0.144	0.218
TCGA-EE-A3AD-06A	0.034	0.085	0.178	0.061	0.055	0.056	0.063	0.161	0.033	0.193	0.08	0	0	0.086	0.19	0.086	0.074	0.171	0.139	0.207	0.24	0.072	0.121	0.125
TCGA-EE-A3AE-06A	0	0.011	0.39	0.176	0.045	0.083	0.157	0.32	0.245	0.063	0.269	0.074	0.061	0.064	0.159	0.101	0.134	0.125	0.294	0.296	0.151	0.147	0.117	0.213
TCGA-EE-A3AF-06A	0	0.037	0.407	0.066	0.028	0.101	0.232	0.249	0.173	0.087	0.254	0.043	0.046	0	0.178	0.228	0.067	0.224	0.386	0.164	0.162	0.162	0.113	0.21
TCGA-EE-A3AG-06A	0	0.156	0.251	0.039	0.09	0.088	0.235	0.038	0.21	0.198	0.019	0	0	0	0.212	0.152	0.099	0.21	0.229	0.097	0.214	0.06	0.062	0.161
TCGA-EE-A3AH-06A	0.007	0.123	0.218	0.075	0.085	0.092	0.106	0.119	0.157	0.164	0.153	0	0	0.062	0.255	0.155	0.122	0.237	0.237	0.152	0.209	0.033	0.114	0.108
TCGA-EE-A3J3-06A	0	0.071	0.345	0.069	0.072	0.06	0.167	0.203	0.235	0.145	0.21	0.051	0.082	0	0.234	0.167	0.106	0.198	0.285	0.229	0.144	0.141	0.161	0.187
TCGA-EE-A3J4-06A	0	0.07	0.364	0.043	0.031	0.129	0.218	0.246	0.184	0.055	0.2	0.011	0.066	0	0.157	0.228	0.05	0.222	0.322	0.203	0.195	0.167	0.115	0.178
TCGA-EE-A3J5-06A	0	0.056	0.391	0.136	0.048	0.085	0.175	0.325	0.327	0.127	0.239	0.063	0.035	0.006	0.18	0.142	0.112	0.158	0.318	0.297	0.144	0.112	0.143	0.207
TCGA-EE-A3J7-06A	0	0.048	0.36	0.089	0.042	0.125	0.188	0.275	0.309	0.1	0.143	0.01	0.095	0.001	0.181	0.157	0.075	0.195	0.235	0.263	0.191	0.117	0.071	0.228
TCGA-EE-A3J8-06A	0.025	0.146	0.036	0	0	0.124	0.231	0.152	0.038	0.175	0	0	0.037	0.031	0.064	0.142	0.137	0.188	0.222	0.142	0.233	0.01	0	0.095
TCGA-EE-A3JA-06A	0	0.027	0.37	0.093	0	0.098	0.203	0.278	0.393	0.126	0.171	0.073	0.066	0	0.142	0.169	0.116	0.128	0.32	0.315	0.15	0.094	0.133	0.167
TCGA-EE-A3JB-06A	0	0.133	0.342	0.04	0.083	0.106	0.319	0.193	0.212	0.111	0.125	0.005	0.023	0	0.211	0.281	0.082	0.251	0.388	0.144	0.143	0.094	0.163	0.147
TCGA-EE-A3JD-06A	0	0.011	0.389	0.109	0.046	0.042	0.194	0.29	0.355	0.087	0.318	0.133	0.025	0	0.241	0.13	0.282	0.072	0.284	0.309	0.056	0.118	0.233	0.218
TCGA-EE-A3JE-06A	0	0.053	0.436	0.131	0.078	0.063	0.253	0.302	0.255	0.119	0.297	0.065	0.022	0	0.247	0.146	0.138	0.117	0.325	0.276	0.053	0.162	0.178	0.239
TCGA-EE-A3JH-06A	0	0	0.466	0.126	0.093	0.053	0.229	0.307	0.272	0.095	0.345	0.062	0	0	0.228	0.191	0.166	0.1	0.354	0.341	0.083	0.163	0.201	0.276
TCGA-EE-A3JI-06A	0	0.063	0.326	0.016	0.064	0.133	0.203	0.185	0.272	0.12	0.263	0.033	0.054	0.001	0.178	0.144	0.067	0.187	0.335	0.133	0.21	0.077	0.13	0.16
TCGA-ER-A193-06A	0.001	0.047	0.434	0.144	0.025	0.064	0.161	0.305	0.32	0.106	0.315	0.082	0.033	0	0.158	0.155	0.1	0.169	0.278	0.285	0.097	0.148	0.192	0.219
TCGA-ER-A194-01A	0	0	0.45	0.096	0.057	0.048	0.133	0.217	0.329	0.028	0.286	0	0.075	0	0.186	0.238	0.074	0.143	0.364	0.39	0.147	0.205	0.137	0.277
TCGA-ER-A195-06A	0	0.039	0.427	0.094	0.053	0.107	0.208	0.282	0.336	0.149	0.31	0.067	0.011	0	0.224	0.151	0.073	0.223	0.325	0.338	0.111	0.127	0.187	0.228
TCGA-ER-A196-01A	0.062	0.04	0.186	0	0.096	0.094	0.125	0.114	0.005	0.304	0.134	0.032	0	0.084	0.145	0.266	0.139	0.155	0.148	0.095	0.273	0	0.112	0.084
TCGA-ER-A197-06A	0	0.06	0.413	0.127	0.024	0.087	0.179	0.321	0.28	0.102	0.275	0.013	0.055	0.024	0.152	0.133	0.047	0.17	0.371	0.354	0.142	0.143	0.162	0.216
TCGA-ER-A198-06A	0	0.137	0.387	0.107	0.048	0.126	0.179	0.322	0.302	0.08	0.144	0.04	0.075	0	0.141	0.195	0.074	0.216	0.345	0.206	0.172	0.109	0.07	0.185
TCGA-ER-A199-06A	0	0.035	0.427	0.109	0.05	0.084	0.217	0.292	0.255	0.104	0.359	0.081	0.039	0	0.215	0.143	0.251	0.172	0.283	0.295	0.099	0.112	0.159	0.261
TCGA-ER-A19A-06A	0	0.026	0.472	0.097	0.058	0.047	0.271	0.28	0.273	0.136	0.361	0.049	0	0	0.261	0.144	0.099	0.184	0.377	0.352	0.08	0.127	0.19	0.253
TCGA-ER-A19B-06A	0	0.074	0.389	0.032	0.079	0.097	0.157	0.053	0.298	0.304	0	0	0.02	0	0.215	0.167	0.087	0.224	0.224	0.145	0.176	0.155	0.109	0.178
TCGA-ER-A19C-06A	0	0.045	0.29	0.041	0.079	0.076	0.129	0.105	0.266	0.222	0.142	0.003	0.074	0.03	0.199	0.165	0.075	0.191	0.268	0.229	0.205	0.084	0.148	0.135
TCGA-ER-A19D-06A	0	0.109	0.393	0.06	0.084	0.074	0.231	0.248	0.208	0.102	0.245	0.065	0.014	0	0.247	0.162	0.128	0.241	0.352	0.177	0.12	0.098	0.206	0.187
TCGA-ER-A19E-06A	0.012	0.106	0.324	0.015	0.055	0.117	0.235	0.155	0.234	0.1	0.169	0.082	0.059	0	0.176	0.193	0.13	0.232	0.298	0.077	0.176	0.096	0.113	0.165
TCGA-ER-A19F-06A	0	0.064	0.318	0.069	0.055	0.129	0.185	0.234	0.267	0.05	0.134	0.039	0.072	0	0.188	0.155	0.082	0.2	0.277	0.204	0.194	0.096	0.114	0.186
TCGA-ER-A19G-06A	0	0.028	0.475	0.092	0.048	0.104	0.258	0.295	0.257	0.066	0.28	0.104	0.054	0	0.222	0.245	0.099	0.154	0.315	0.336	0.15	0.117	0.147	0.205
TCGA-ER-A19H-06A	0	0.13	0.407	0.098	0.05	0.117	0.243	0.308	0.188	0.059	0.223	0.081	0.066	0	0.19	0.13	0.071	0.223	0.244	0.225	0.134	0.103	0.168	0.193
TCGA-ER-A19J-06A	0.011	0.08	0.334	0.081	0.082	0.098	0.159	0.088	0.348	0.171	0.034	0	0.032	0	0.211	0.176	0.064	0.238	0.353	0.206	0.191	0.085	0.085	0.116
TCGA-ER-A19K-01A	0	0.043	0.351	0.067	0.028	0.099	0.169	0.264	0.309	0.144	0.162	0.025	0.133	0	0.223	0.228	0.051	0.162	0.238	0.255	0.169	0.118	0.1	0.226
TCGA-ER-A19L-06A	0	0.092	0.293	0	0.081	0.077	0.204	0.116	0.237	0.252	0.055	0.03	0.034	0.008	0.311	0.136	0.055	0.205	0.295	0.13	0.228	0.033	0.137	0.126
TCGA-ER-A19M-06A	0	0.049	0.403	0.134	0.019	0.081	0.192	0.346	0.307	0.108	0.247	0.08	0.047	0	0.21	0.178	0.118	0.185	0.323	0.232	0.13	0.135	0.132	0.225
TCGA-ER-A19N-06A	0	0.034	0.418	0.132	0.075	0.072	0.222	0.277	0.323	0.08	0.291	0.059	0	0	0.22	0.239	0.119	0.172	0.417	0.306	0.114	0.114	0.155	0.218
TCGA-ER-A19P-06A	0	0.011	0.44	0.115	0.12	0.041	0.321	0.272	0.253	0.072	0.325	0.067	0.033	0	0.213	0.11	0.228	0.08	0.289	0.318	0.062	0.138	0.221	0.281
TCGA-ER-A19Q-06A	0	0.008	0.405	0.125	0.053	0.094	0.216	0.303	0.229	0.069	0.258	0.059	0.034	0	0.197	0.236	0.102	0.193	0.414	0.249	0.143	0.123	0.125	0.204
TCGA-ER-A19S-06A	0	0.013	0.451	0.143	0.099	0.074	0.281	0.297	0.183	0.072	0.341	0.089	0.016	0	0.208	0.161	0.123	0.129	0.319	0.265	0.102	0.173	0.142	0.283
TCGA-ER-A19T-01A	0.088	0.04	0.112	0	0.045	0.031	0.094	0	0	0.211	0.046	0	0	0	0.059	0.114	0.122	0.223	0.198	0.299	0.232	0.059	0.154	0.075
TCGA-ER-A19T-06A	0	0.038	0.373	0.018	0.052	0.113	0.194	0.213	0.224	0.111	0.279	0.064	0.022	0	0.221	0.215	0.103	0.197	0.381	0.186	0.168	0.125	0.112	0.193
TCGA-ER-A19W-06A	0	0.023	0.478	0.121	0.052	0.107	0.263	0.299	0.279	0.085	0.33	0.068	0.04	0	0.187	0.154	0.136	0.141	0.334	0.333	0.08	0.154	0.158	0.282
TCGA-ER-A1A1-06A	0	0.027	0.385	0.09	0.141	0.058	0.31	0.224	0.268	0.06	0.386	0.107	0	0	0.24	0.092	0.38	0.023	0.143	0.302	0.021	0.107	0.281	0.277
TCGA-ER-A2NB-01A	0	0	0.483	0.098	0	0.015	0.107	0.253	0.276	0.19	0.376	0	0.005	0.005	0.285	0.251	0.078	0.133	0.279	0.384	0.151	0.185	0.071	0.307
TCGA-ER-A2NC-06A	0	0.078	0.401	0.041	0.055	0.045	0.175	0.095	0.376	0.147	0.159	0	0	0	0.226	0.164	0.09	0.272	0.45	0.286	0.173	0.134	0.16	0.153
TCGA-ER-A2ND-06A	0	0.022	0.33	0.125	0	0.069	0.145	0.155	0.246	0.137	0.089	0	0.109	0	0.244	0.15	0.087	0.211	0.267	0.251	0.199	0.185	0.09	0.215
TCGA-ER-A2NE-06A	0.003	0.08	0.146	0.024	0.013	0.071	0.053	0.114	0.03	0.153	0.187	0.054	0.059	0.087	0	0	0.085	0.107	0.113	0.191	0.277	0.132	0.094	0.035
TCGA-ER-A2NF-01A	0.001	0.036	0.407	0.094	0.103	0.062	0.227	0.259	0.321	0.109	0.352	0.105	0.019	0	0.156	0.105	0.149	0.112	0.244	0.324	0.13	0.112	0.132	0.284
TCGA-ER-A2NF-06A	0.01	0	0.394	0.081	0.083	0.068	0.166	0.206	0.26	0.177	0.344	0.106	0.046	0	0.139	0.11	0.144	0.082	0.211	0.258	0.179	0.133	0.097	0.288
TCGA-ER-A2NG-06A	0	0.095	0.491	0.136	0.037	0.075	0.21	0.293	0.309	0.163	0.318	0.048	0.034	0	0.097	0.173	0.063	0.119	0.314	0.378	0.12	0.17	0.113	0.24
TCGA-ER-A2NH-06A	0	0	0.482	0.15	0.039	0.078	0.262	0.323	0.29	0.098	0.297	0.049	0	0	0.227	0.126	0.106	0.146	0.325	0.312	0.116	0.164	0.179	0.261
TCGA-ER-A3ES-06A	0.004	0.071	0.152	0	0	0.057	0.087	0.031	0.146	0.165	0.115	0	0.007	0.032	0.114	0.027	0.139	0.168	0.157	0.096	0.251	0.079	0.073	0.127
TCGA-ER-A3ET-06A	0	0.093	0.319	0.04	0.075	0.09	0.244	0.169	0.306	0.141	0.174	0.019	0.06	0	0.18	0.221	0.144	0.22	0.374	0.259	0.145	0.069	0.177	0.154
TCGA-ER-A3EV-06A	0	0.008	0.42	0.115	0	0.158	0.149	0.257	0.263	0.122	0.142	0	0	0	0.217	0.188	0.137	0.11	0.284	0.274	0.151	0.157	0.047	0.254
TCGA-ER-A3PL-06A	0	0.104	0.343	0.033	0.055	0.094	0.185	0.147	0.22	0.169	0.091	0	0.103	0.015	0.213	0.122	0.049	0.218	0.325	0.177	0.174	0.118	0.14	0.146
TCGA-ER-A42H-01A	0.001	0.136	0.215	0	0.118	0.043	0.151	0.092	0.153	0.137	0.178	0	0	0.028	0.24	0.179	0.08	0.198	0.267	0.178	0.206	0.088	0.099	0.159
TCGA-ER-A42K-06A	0	0.137	0.298	0.023	0.068	0.073	0.171	0.067	0.383	0.155	0.102	0.008	0.024	0.015	0.275	0.135	0.084	0.253	0.254	0.182	0.172	0.083	0.143	0.126
TCGA-ER-A42L-06A	0	0.019	0.433	0.1	0.004	0.051	0.198	0.305	0.302	0.169	0.34	0.037	0.056	0.009	0.222	0.095	0.072	0.169	0.402	0.304	0.14	0.145	0.183	0.213
TCGA-FR-A2OS-01A	0.07	0.01	0.108	0	0.144	0.068	0.149	0.13	0.041	0.178	0.102	0.031	0.041	0.013	0.088	0.256	0.059	0.232	0.291	0.17	0.208	0.022	0.137	0.019
TCGA-FR-A3R1-01A	0	0.033	0.4	0.118	0.016	0.098	0.201	0.32	0.195	0.084	0.18	0.007	0.129	0	0.116	0.223	0.1	0.169	0.279	0.19	0.168	0.166	0.06	0.229
TCGA-FR-A3YN-06A	0	0.061	0.348	0.09	0.039	0.115	0.223	0.265	0.336	0.201	0.263	0.043	0.085	0	0.119	0.136	0.098	0.153	0.236	0.234	0.145	0.125	0.113	0.234
TCGA-FR-A44A-06A	0	0.014	0.472	0.134	0.028	0.107	0.246	0.283	0.28	0.178	0.318	0.063	0.048	0	0.151	0.165	0.082	0.148	0.331	0.362	0.079	0.16	0.15	0.293
TCGA-FR-A69P-06A	0	0.116	0.355	0.037	0.077	0.053	0.112	0.157	0.241	0.158	0.225	0.021	0.04	0	0.219	0.174	0.072	0.215	0.274	0.175	0.186	0.102	0.117	0.152
TCGA-FR-A728-01A	0	0.101	0.41	0.102	0.019	0.108	0.222	0.292	0.316	0.095	0.299	0.033	0.049	0	0.186	0.179	0.035	0.158	0.327	0.285	0.132	0.167	0.148	0.251
TCGA-FR-A729-06A	0	0.027	0.441	0.131	0.054	0.086	0.236	0.318	0.185	0.07	0.334	0.097	0.07	0	0.19	0.15	0.154	0.13	0.253	0.319	0.093	0.148	0.177	0.249
TCGA-FR-A7U8-06A	0	0.059	0.298	0.095	0.073	0.082	0.1	0.139	0.095	0.134	0.092	0	0	0.007	0.215	0.231	0.106	0.196	0.339	0.168	0.232	0.106	0.052	0.117
TCGA-FR-A7U9-06A	0	0.089	0.419	0.068	0.043	0.075	0.257	0.26	0.228	0.098	0.309	0.04	0.039	0.021	0.217	0.222	0.068	0.204	0.362	0.24	0.097	0.119	0.186	0.218
TCGA-FR-A7UA-06A	0	0.004	0.481	0.141	0.071	0.085	0.31	0.287	0.237	0.09	0.327	0.056	0.029	0	0.173	0.166	0.135	0.099	0.324	0.327	0.055	0.185	0.165	0.335
TCGA-FR-A8YC-06A	0	0.006	0.349	0.087	0.043	0.125	0.163	0.262	0.21	0.155	0.226	0.016	0.127	0	0.129	0.113	0.087	0.197	0.269	0.172	0.183	0.182	0.065	0.23
TCGA-FR-A8YD-06A	0	0.044	0.29	0.103	0	0.07	0.093	0.184	0.244	0.118	0.221	0.026	0.042	0.063	0.162	0.173	0.147	0.154	0.271	0.276	0.187	0.142	0.11	0.21
TCGA-FR-A8YE-06A	0.014	0.014	0.363	0.048	0.122	0.058	0.351	0.202	0.223	0.126	0.39	0.096	0.045	0	0.261	0.104	0.218	0.082	0.246	0.252	0.06	0.073	0.298	0.241
TCGA-FS-A1YW-06A	0.031	0.044	0.27	0	0.025	0.082	0.215	0.195	0.303	0.245	0.249	0.047	0.064	0.048	0.171	0.103	0.151	0.181	0.199	0.205	0.177	0.096	0.182	0.188
TCGA-FS-A1YX-06A	0	0.083	0.301	0.079	0.053	0.126	0.178	0.145	0.207	0.132	0.163	0.003	0.034	0	0.271	0.212	0.051	0.293	0.37	0.123	0.19	0.104	0.095	0.167
TCGA-FS-A1YY-06A	0.027	0.139	0.315	0.045	0	0	0	0.069	0.157	0.141	0.027	0	0.037	0.028	0.225	0.211	0.091	0.27	0.295	0.081	0.217	0.105	0.088	0.096
TCGA-FS-A1Z0-06A	0	0.015	0.42	0.135	0.053	0.074	0.176	0.338	0.222	0.048	0.256	0.087	0.082	0	0.25	0.16	0.085	0.189	0.313	0.258	0.148	0.149	0.152	0.212
TCGA-FS-A1Z3-06A	0.007	0.064	0.291	0	0.058	0.064	0.137	0.148	0.24	0.195	0.204	0.009	0.072	0.036	0.175	0.114	0.103	0.259	0.16	0.122	0.2	0.124	0.213	0.169
TCGA-FS-A1Z4-06A	0.005	0.012	0.421	0.057	0.094	0.067	0.315	0.235	0.299	0.113	0.334	0.115	0	0.05	0.202	0.097	0.249	0.084	0.231	0.302	0.11	0.118	0.216	0.201
TCGA-FS-A1Z7-06A	0	0.097	0.291	0.045	0.064	0.08	0.178	0.074	0.202	0.151	0.231	0	0.068	0.077	0.302	0.218	0.047	0.267	0.366	0.123	0.166	0.084	0.154	0.137
TCGA-FS-A1ZA-06A	0	0.031	0.372	0.087	0.055	0.092	0.178	0.317	0.329	0.107	0.252	0.048	0.08	0	0.188	0.153	0.138	0.198	0.266	0.275	0.167	0.129	0.157	0.17
TCGA-FS-A1ZB-06A	0.001	0.139	0.339	0.012	0.075	0.06	0.212	0.127	0.218	0.201	0.234	0.022	0.029	0.028	0.215	0.256	0.084	0.223	0.416	0.189	0.159	0.061	0.158	0.152
TCGA-FS-A1ZC-06A	0.016	0.176	0.183	0	0.106	0.126	0.09	0	0	0.187	0.041	0	0	0	0.178	0.161	0.104	0.345	0.256	0.026	0.238	0.048	0.12	0.151
TCGA-FS-A1ZD-06A	0.02	0.127	0.451	0	0.065	0.039	0.196	0	0.288	0.146	0.071	0	0	0	0.107	0.133	0.086	0.256	0.284	0.315	0.183	0.142	0.135	0.125
TCGA-FS-A1ZE-06A	0.006	0.081	0.209	0	0.026	0.102	0.153	0.077	0.225	0.175	0.103	0	0.062	0.06	0.191	0.174	0.066	0.212	0.231	0.104	0.209	0.084	0.085	0.189
TCGA-FS-A1ZF-06A	0	0.143	0.3	0.053	0.039	0.104	0.146	0.198	0.224	0.106	0.104	0	0.062	0.014	0.265	0.11	0.109	0.237	0.199	0.212	0.188	0.136	0.136	0.174
TCGA-FS-A1ZG-06A	0	0.07	0.289	0.053	0.075	0.102	0.158	0.109	0.175	0.157	0	0.024	0.014	0	0.141	0.244	0.124	0.246	0.265	0.15	0.24	0.118	0.05	0.106
TCGA-FS-A1ZH-06A	0	0.069	0.426	0.085	0.054	0.108	0.242	0.27	0.302	0.099	0.32	0.062	0.014	0	0.202	0.124	0.138	0.219	0.317	0.321	0.1	0.136	0.205	0.244
TCGA-FS-A1ZJ-06A	0	0.029	0.369	0.093	0.037	0.11	0.136	0.284	0.25	0.07	0.167	0	0.115	0	0.221	0.119	0.132	0.161	0.254	0.296	0.191	0.174	0.119	0.197
TCGA-FS-A1ZK-06A	0	0.096	0.184	0	0.1	0.074	0.084	0.076	0.088	0.15	0.114	0.002	0	0.06	0.16	0.093	0.135	0.196	0.19	0.29	0.225	0.007	0.129	0.055
TCGA-FS-A1ZM-06A	0	0.069	0.429	0.146	0.037	0.134	0.233	0.299	0.284	0.075	0.193	0	0.028	0.007	0.174	0.141	0.029	0.234	0.343	0.282	0.155	0.162	0.135	0.224
TCGA-FS-A1ZN-01A	0	0.092	0.297	0.03	0.07	0.073	0.131	0.153	0.096	0.182	0.066	0.002	0.062	0.001	0.249	0.157	0.081	0.207	0.185	0.147	0.212	0.079	0.078	0.195
TCGA-FS-A1ZP-06A	0	0.056	0.342	0.038	0	0.102	0.22	0.203	0.293	0.189	0.196	0.094	0.015	0	0.236	0.221	0.142	0.15	0.327	0.291	0.164	0.054	0.138	0.192
TCGA-FS-A1ZQ-06A	0.017	0.1	0.325	0.042	0.035	0.032	0.089	0.157	0.259	0.172	0.232	0.032	0.011	0.032	0.197	0.204	0.149	0.161	0.25	0.12	0.162	0.155	0.195	0.213
TCGA-FS-A1ZR-06A	0.019	0.092	0.357	0.064	0.043	0.117	0.219	0.205	0.246	0.17	0.18	0.049	0.092	0.005	0.192	0.133	0.05	0.158	0.212	0.221	0.158	0.084	0.166	0.204
TCGA-FS-A1ZS-06A	0.048	0.059	0.314	0.004	0.078	0.135	0.228	0.109	0.263	0.173	0.111	0.02	0.013	0	0.138	0.254	0.076	0.245	0.372	0.118	0.186	0.09	0.153	0.148
TCGA-FS-A1ZT-06A	0	0.023	0.413	0.089	0.094	0.09	0.21	0.281	0.191	0.075	0.322	0.133	0.046	0.023	0.163	0.096	0.125	0.148	0.247	0.299	0.135	0.152	0.179	0.22
TCGA-FS-A1ZU-06A	0	0.056	0.213	0.007	0.105	0.014	0.032	0.072	0	0.14	0.013	0	0	0.045	0.245	0.215	0.109	0.302	0.406	0.077	0.265	0.072	0.004	0.096
TCGA-FS-A1ZW-06A	0	0.005	0.405	0.103	0	0.107	0.21	0.348	0.261	0.116	0.234	0.11	0.041	0	0.193	0.153	0.191	0.12	0.3	0.244	0.133	0.114	0.082	0.166
TCGA-FS-A1ZY-06A	0	0.159	0.218	0.052	0.119	0.096	0.11	0.087	0.001	0.109	0.075	0	0	0.036	0.162	0.111	0.078	0.196	0.218	0.107	0.26	0.109	0.044	0.138
TCGA-FS-A1ZZ-06A	0	0.1	0.241	0	0.004	0.063	0.002	0.115	0.158	0.201	0.119	0.04	0.061	0.058	0.187	0.146	0.122	0.154	0.205	0.152	0.247	0.095	0.069	0.183
TCGA-FS-A4F0-06A	0	0.12	0.208	0	0	0.035	0.039	0.126	0.259	0.151	0.004	0.045	0.004	0.067	0.11	0.153	0.115	0.204	0.19	0.159	0.262	0.099	0.071	0.108
TCGA-FS-A4F2-06A	0.043	0.085	0.165	0.002	0.139	0.104	0.184	0.094	0.035	0.087	0.111	0.021	0.033	0.007	0.11	0.245	0.127	0.295	0.373	0.006	0.202	0.084	0.139	0.052
TCGA-FS-A4F4-06A	0	0.106	0.425	0.067	0.057	0.071	0.155	0.192	0.228	0.129	0.21	0.004	0	0.027	0.175	0.148	0.058	0.202	0.342	0.265	0.171	0.16	0.161	0.215
TCGA-FS-A4F5-06A	0	0.107	0.293	0.081	0.068	0.097	0.117	0.129	0.164	0.109	0.181	0.006	0.05	0	0.198	0.173	0.073	0.202	0.258	0.157	0.234	0.081	0.124	0.109
TCGA-FS-A4F8-06A	0	0.07	0.421	0.036	0.086	0.037	0.296	0.221	0.276	0.14	0.357	0.117	0.043	0	0.255	0.074	0.231	0.092	0.156	0.313	0.059	0.117	0.258	0.249
TCGA-FS-A4F9-06A	0	0.149	0.256	0	0.04	0.095	0.219	0.127	0.165	0.136	0.105	0	0.085	0.05	0.216	0.206	0.09	0.127	0.256	0	0.217	0.135	0.063	0.163
TCGA-FS-A4FB-06A	0.08	0.117	0.163	0	0.119	0.007	0.066	0.035	0	0.126	0.003	0.05	0.024	0.049	0.153	0.106	0.134	0.245	0.187	0.041	0.215	0.047	0.155	0.046
TCGA-FS-A4FC-06A	0.009	0.139	0.33	0.055	0.032	0.121	0.189	0.245	0.247	0.19	0.185	0.013	0.083	0	0.195	0.118	0.053	0.195	0.231	0.16	0.135	0.078	0.181	0.229
TCGA-FS-A4FD-06A	0	0.053	0.34	0.109	0.053	0.079	0.155	0.253	0.248	0.101	0.18	0	0.104	0	0.231	0.137	0.095	0.187	0.246	0.276	0.169	0.124	0.11	0.185
TCGA-FW-A3I3-06A	0	0.118	0.308	0.048	0	0.102	0.143	0.1	0.396	0.131	0.206	0	0.055	0	0.19	0.085	0.128	0.155	0.167	0.277	0.159	0.103	0.07	0.204
TCGA-FW-A3R5-06A	0	0.071	0.351	0.032	0.053	0.083	0.178	0.215	0.331	0.131	0.321	0.091	0.046	0	0.186	0.171	0.164	0.175	0.231	0.188	0.143	0.083	0.214	0.152
TCGA-FW-A3TU-06A	0	0.016	0.342	0.075	0	0.035	0.092	0.236	0.222	0.169	0.198	0	0.041	0.031	0.212	0.238	0.11	0.193	0.332	0.203	0.165	0.171	0.123	0.263
TCGA-FW-A3TV-06A	0	0	0.317	0.057	0.043	0.123	0.217	0.248	0.289	0.167	0.2	0.074	0.057	0	0.195	0.136	0.171	0.189	0.252	0.183	0.126	0.132	0.174	0.196
TCGA-FW-A5DX-01A	0	0.069	0.357	0.047	0.054	0.115	0.184	0.16	0.22	0.167	0.132	0.01	0.081	0	0.184	0.145	0.114	0.161	0.207	0.205	0.189	0.099	0.173	0.146
TCGA-FW-A5DY-06A	0.03	0.02	0.39	0.087	0.073	0.076	0.238	0.241	0.312	0.097	0.364	0.116	0.022	0	0.211	0.064	0.334	0.108	0.127	0.291	0.036	0.12	0.249	0.225
TCGA-GF-A2C7-01A	0	0.056	0.162	0.003	0.053	0.072	0.122	0.125	0.11	0.174	0.189	0.013	0	0.048	0.149	0.197	0.105	0.187	0.225	0.141	0.244	0.111	0.057	0.101
TCGA-GF-A3OT-06A	0	0	0.415	0.106	0.024	0.076	0.275	0.263	0.28	0.119	0.263	0.012	0.038	0	0.177	0.203	0.072	0.238	0.353	0.266	0.13	0.142	0.098	0.179
TCGA-GF-A4EO-06A	0	0.025	0.455	0.106	0.104	0.103	0.27	0.271	0.153	0.053	0.358	0.082	0.091	0	0.239	0.149	0.146	0.114	0.316	0.256	0.068	0.158	0.187	0.273
TCGA-GF-A6C8-06A	0	0.057	0.426	0.099	0.041	0.078	0.215	0.333	0.238	0.095	0.244	0.04	0.102	0	0.172	0.146	0.118	0.228	0.294	0.235	0.145	0.142	0.113	0.204
TCGA-GF-A6C9-06A	0	0	0.431	0.087	0.059	0.074	0.191	0.274	0.355	0.089	0.352	0.057	0.036	0	0.27	0.149	0.257	0.158	0.314	0.344	0.041	0.148	0.196	0.25
TCGA-GF-A769-01A	0	0.115	0.259	0.06	0.06	0.121	0.179	0.091	0.25	0.225	0	0	0.03	0	0.222	0.116	0.099	0.274	0.326	0.076	0.217	0.045	0.076	0.107
TCGA-GN-A262-06A	0.05	0.039	0	0	0	0.075	0.151	0.12	0	0.215	0.187	0	0.04	0.101	0	0.081	0.161	0.195	0	0.063	0.265	0.034	0.079	0.066
TCGA-GN-A263-01A	0	0.117	0.374	0.054	0	0.087	0.173	0.235	0.294	0.123	0.208	0.042	0.023	0	0.208	0.194	0.083	0.175	0.311	0.199	0.157	0.098	0.111	0.107
TCGA-GN-A264-06A	0.021	0.07	0.311	0.01	0.11	0	0	0.055	0.2	0.207	0.101	0.029	0.053	0	0.223	0.218	0.104	0.205	0.324	0.107	0.198	0.123	0.15	0.142
TCGA-GN-A265-06A	0	0.046	0.458	0.083	0.077	0.082	0.227	0.289	0.237	0.138	0.354	0.067	0.026	0	0.198	0.181	0.113	0.192	0.376	0.301	0.092	0.134	0.201	0.203
TCGA-GN-A266-06A	0	0.075	0.398	0.075	0.045	0.081	0.259	0.273	0.343	0.108	0.288	0.047	0.028	0	0.219	0.199	0.087	0.188	0.367	0.275	0.114	0.112	0.195	0.209
TCGA-GN-A267-06A	0	0.047	0.326	0.129	0.059	0.099	0.18	0.257	0.242	0.066	0.245	0.03	0.095	0	0.181	0.146	0.068	0.205	0.263	0.226	0.137	0.162	0.088	0.282
TCGA-GN-A268-06A	0	0.077	0.298	0.059	0	0.163	0.232	0.125	0.222	0.129	0	0	0.07	0	0.138	0.233	0.082	0.243	0.316	0.091	0.227	0.109	0.013	0.12
TCGA-GN-A26A-06A	0	0.03	0.355	0.138	0	0.108	0.196	0.267	0.218	0.196	0.166	0	0.051	0.005	0.206	0.253	0	0.224	0.373	0.222	0.19	0.143	0.096	0.226
TCGA-GN-A26C-01A	0	0.009	0.452	0.132	0.041	0.032	0.136	0.277	0.338	0.078	0.356	0.083	0.028	0.008	0.202	0.163	0.128	0.179	0.383	0.295	0.111	0.178	0.174	0.245
TCGA-GN-A26D-06A	0	0.112	0.288	0.061	0.07	0.097	0.11	0.146	0.32	0.131	0.158	0.044	0.051	0	0.207	0.131	0.154	0.128	0.2	0.283	0.16	0.125	0.133	0.13
TCGA-GN-A4U3-06A	0	0.061	0.256	0.045	0.028	0.116	0.246	0.137	0.255	0.121	0.188	0	0.078	0.001	0.175	0.058	0.09	0.254	0.248	0.161	0.189	0.098	0.09	0.188
TCGA-GN-A4U4-06A	0.02	0.066	0.284	0.028	0.064	0.131	0.179	0.194	0.345	0.068	0.279	0.082	0.094	0	0.149	0.018	0.179	0.164	0.135	0.228	0.174	0.057	0.149	0.199
TCGA-GN-A4U5-01A	0	0.048	0.438	0.137	0.015	0.062	0.198	0.327	0.299	0.143	0.287	0.043	0.071	0	0.215	0.134	0.069	0.094	0.216	0.312	0.12	0.145	0.155	0.274
TCGA-GN-A4U7-06A	0	0.147	0.119	0.071	0.075	0.065	0.072	0.105	0	0.188	0.132	0.051	0.023	0.074	0.1	0.165	0.157	0.121	0.143	0.218	0.203	0.032	0.112	0.095
TCGA-GN-A4U8-06A	0	0.018	0.417	0.114	0.034	0.114	0.201	0.335	0.298	0.056	0.35	0.067	0.052	0	0.21	0.142	0.171	0.156	0.3	0.327	0.093	0.154	0.151	0.277
TCGA-GN-A4U9-06A	0	0.11	0.334	0.02	0.052	0.066	0.203	0.213	0.325	0.077	0.26	0.036	0.027	0	0.208	0.152	0.1	0.205	0.242	0.251	0.165	0.155	0.199	0.207
TCGA-GN-A8LK-06A	0	0.09	0.205	0.031	0.014	0.107	0.098	0.062	0.27	0.203	0.021	0	0.053	0.042	0.24	0.078	0.099	0.116	0.1	0.167	0.241	0.106	0.068	0.15
TCGA-GN-A8LL-06A	0	0.041	0.369	0.083	0.027	0.085	0.096	0.199	0.213	0.095	0.183	0	0	0.077	0.203	0.114	0.105	0.132	0.132	0.348	0.167	0.179	0.1	0.219
TCGA-GN-A8LN-01A	0	0.114	0.301	0.038	0.061	0.095	0.168	0.142	0.338	0.063	0.198	0	0.082	0.02	0.144	0.113	0.089	0.286	0.319	0.191	0.201	0.141	0.136	0.195
TCGA-GN-A9SD-06A	0	0.071	0.375	0.099	0.042	0.055	0.213	0.239	0.273	0.121	0.439	0.098	0	0	0.258	0.078	0.228	0.056	0.184	0.303	0.085	0.103	0.217	0.25
TCGA-HR-A2OG-06A	0	0.079	0.391	0.073	0.104	0.089	0.269	0.224	0.207	0.142	0.277	0.055	0.067	0	0.237	0.171	0.093	0.22	0.303	0.237	0.125	0.095	0.179	0.189
TCGA-HR-A2OH-06A	0	0	0.492	0.134	0.052	0.126	0.29	0.31	0.189	0.074	0.334	0.083	0.028	0	0.176	0.117	0.115	0.112	0.338	0.338	0.096	0.168	0.149	0.301
TCGA-IH-A3EA-01A	0	0.035	0.371	0.072	0.043	0.11	0.157	0.117	0.233	0.082	0.123	0	0.04	0	0.171	0.315	0.032	0.247	0.393	0.225	0.211	0.104	0.071	0.145
TCGA-LH-A9QB-06A	0	0.053	0.313	0.032	0	0.111	0.177	0.109	0.389	0.17	0.165	0	0.043	0	0.205	0.131	0.06	0.206	0.166	0.346	0.19	0.119	0.132	0.186
TCGA-OD-A75X-06A	0	0.054	0.316	0.096	0.018	0.117	0.234	0.21	0.191	0.133	0.054	0.022	0.083	0.005	0.153	0.212	0.097	0.241	0.301	0.218	0.199	0.108	0.082	0.106
TCGA-QB-A6FS-06A	0	0.009	0.471	0.113	0.055	0.042	0.138	0.254	0.32	0	0.331	0.012	0	0	0.208	0.2	0.239	0.153	0.351	0.422	0.125	0.208	0.113	0.256
TCGA-QB-AA9O-06A	0	0	0.421	0.129	0.022	0.052	0.111	0.34	0.288	0.112	0.309	0.013	0.091	0	0.186	0.177	0.085	0.19	0.281	0.246	0.126	0.198	0.158	0.282
TCGA-RP-A690-06A	0.051	0	0.252	0.03	0	0.086	0.146	0.117	0.258	0.211	0.156	0	0.083	0.024	0.121	0.072	0.04	0.159	0.229	0.168	0.235	0.09	0.153	0.187
TCGA-RP-A693-06A	0	0.012	0.373	0.099	0.055	0.105	0.178	0.307	0.196	0.125	0.26	0.054	0.099	0	0.225	0.166	0.111	0.212	0.337	0.278	0.128	0.115	0.151	0.196
TCGA-RP-A694-06A	0	0.036	0.356	0.09	0.002	0.096	0.175	0.3	0.29	0.103	0.188	0.03	0.11	0.002	0.201	0.118	0.059	0.194	0.316	0.299	0.151	0.115	0.096	0.194
TCGA-W3-A824-06A	0	0.032	0.462	0.154	0.04	0.07	0.156	0.369	0.272	0.075	0.256	0.043	0.101	0	0.086	0.176	0.075	0.164	0.295	0.312	0.142	0.176	0.093	0.232
TCGA-W3-A825-06A	0	0.063	0.429	0.088	0.023	0.127	0.223	0.252	0.371	0.129	0.346	0.066	0	0	0.192	0.137	0.078	0.218	0.274	0.294	0.105	0.137	0.202	0.267
TCGA-W3-A828-06A	0.038	0.102	0.371	0.016	0.052	0.041	0.205	0.136	0.309	0.223	0.208	0	0.026	0.078	0.243	0.175	0.068	0.236	0.271	0.237	0.131	0.063	0.251	0.094
TCGA-W3-AA1O-06A	0	0.129	0.299	0.027	0.079	0.136	0.166	0.092	0.178	0.144	0.058	0	0.086	0	0.152	0.215	0.094	0.213	0.276	0.159	0.183	0.122	0.093	0.124
TCGA-W3-AA1Q-06A	0	0.012	0.346	0.056	0.051	0.103	0.203	0.309	0.21	0.117	0.347	0.099	0.096	0.001	0.163	0.179	0.093	0.132	0.213	0.187	0.124	0.125	0.16	0.259
TCGA-W3-AA1R-06A	0	0.045	0.363	0.13	0.033	0.1	0.149	0.31	0.239	0.022	0.257	0	0.109	0	0.192	0.102	0.099	0.17	0.228	0.185	0.158	0.171	0.144	0.26
TCGA-W3-AA1V-06B	0	0.024	0.427	0.089	0.045	0.081	0.247	0.241	0.248	0.136	0.229	0.014	0.025	0	0.251	0.172	0.116	0.214	0.347	0.177	0.131	0.117	0.155	0.129
TCGA-W3-AA1W-06A	0	0.007	0.492	0.152	0.054	0.068	0.294	0.308	0.268	0.062	0.346	0.063	0.019	0	0.13	0.143	0.136	0.126	0.299	0.328	0.102	0.195	0.153	0.301
TCGA-W3-AA21-06A	0	0.031	0.342	0.044	0.047	0.118	0.17	0.227	0.287	0.076	0.265	0.035	0.087	0	0.134	0.102	0.156	0.101	0.118	0.27	0.167	0.176	0.099	0.267
TCGA-WE-A8JZ-06A	0	0.117	0.312	0.022	0.025	0.097	0.175	0.15	0.306	0.218	0.201	0.004	0.101	0	0.226	0.087	0.1	0.126	0.157	0.213	0.166	0.13	0.187	0.196
TCGA-WE-A8K1-06A	0	0.022	0.397	0.117	0.022	0.131	0.219	0.327	0.297	0.159	0.27	0.046	0.089	0	0.145	0.112	0.101	0.126	0.235	0.266	0.1	0.167	0.196	0.295
TCGA-WE-A8K4-01A	0	0.041	0.415	0.14	0.033	0.08	0.126	0.337	0.346	0.103	0.264	0.035	0.077	0	0.098	0.082	0.09	0.107	0.223	0.33	0.129	0.198	0.148	0.301
TCGA-WE-A8K5-06A	0	0.08	0.37	0.111	0.034	0.085	0.146	0.318	0.252	0.1	0.245	0.016	0.095	0.007	0.214	0.134	0.066	0.19	0.24	0.279	0.146	0.129	0.168	0.207
TCGA-WE-A8K6-06A	0	0.132	0.322	0.027	0.08	0.08	0.134	0.066	0.272	0.133	0.078	0	0.052	0	0.236	0.125	0.075	0.218	0.319	0.097	0.206	0.09	0.139	0.164
TCGA-WE-A8ZM-06A	0.015	0.128	0.171	0	0.09	0.043	0.137	0.057	0.178	0.186	0.082	0	0	0.045	0.235	0.065	0.076	0.25	0.121	0.236	0.237	0.048	0.161	0.174
TCGA-WE-A8ZN-06A	0	0.087	0.467	0.128	0.064	0.004	0.1	0.286	0.313	0.093	0.287	0	0.072	0	0.204	0.218	0.073	0.18	0.336	0.366	0.119	0.187	0.147	0.254
TCGA-WE-A8ZO-06A	0	0.011	0.363	0.139	0.03	0.124	0.205	0.301	0.209	0.237	0.195	0.046	0.065	0	0.131	0.173	0.073	0.206	0.363	0.258	0.162	0.126	0.076	0.202
TCGA-WE-A8ZQ-06A	0.012	0.087	0	0	0.155	0.004	0.108	0.089	0.074	0.127	0.191	0	0	0.069	0.143	0.094	0.11	0.257	0.18	0.154	0.228	0.001	0.193	0.02
TCGA-WE-A8ZR-06A	0	0.089	0.3	0.057	0.065	0.11	0.191	0.162	0.341	0.144	0.2	0.028	0.064	0	0.182	0.109	0.176	0.13	0.213	0.269	0.173	0.073	0.111	0.178
TCGA-WE-A8ZT-06A	0.067	0.125	0.301	0.007	0.052	0.109	0.193	0.188	0.222	0.126	0.191	0.067	0.073	0.004	0.204	0.012	0.148	0.198	0.124	0.087	0.163	0.062	0.194	0.179
TCGA-WE-A8ZX-06A	0	0.057	0.44	0.134	0.025	0.094	0.237	0.299	0.245	0.078	0.281	0.04	0.058	0.024	0.17	0.11	0.077	0.148	0.261	0.334	0.118	0.178	0.141	0.25
TCGA-WE-A8ZY-06A	0.034	0.16	0.316	0.052	0.046	0.121	0.124	0.169	0.308	0.073	0.09	0	0.086	0.036	0.142	0.17	0.117	0.193	0.294	0.169	0.185	0.108	0.143	0.145
TCGA-WE-AA9Y-06A	0.002	0.043	0.372	0.045	0.062	0.033	0.145	0.146	0.252	0.147	0.338	0.082	0.023	0	0.335	0.124	0.151	0.214	0.28	0.263	0.128	0.143	0.203	0.191
TCGA-WE-AAA0-06A	0.006	0.093	0.333	0.053	0.045	0.067	0.19	0.221	0.304	0.118	0.324	0.095	0.078	0	0.195	0.136	0.215	0.127	0.111	0.311	0.112	0.104	0.209	0.184
TCGA-WE-AAA3-06A	0	0.024	0.44	0.125	0.049	0.075	0.167	0.331	0.204	0.123	0.199	0	0.059	0	0.171	0.181	0.087	0.161	0.361	0.344	0.147	0.188	0.127	0.208
TCGA-WE-AAA4-06A	0	0	0.548	0.17	0.037	0.05	0.152	0.332	0.286	0.049	0.267	0	0	0.009	0.157	0.222	0.106	0.19	0.449	0.381	0.158	0.199	0.078	0.296
TCGA-XV-A9W2-01A	0.012	0.125	0.302	0.017	0.011	0.055	0.112	0.146	0.184	0.283	0.089	0	0.065	0	0.278	0.116	0.1	0.136	0.158	0.249	0.22	0.082	0.126	0.183
TCGA-XV-A9W5-01A	0	0.115	0.382	0.097	0.023	0.065	0.142	0.268	0.359	0.108	0.223	0	0.085	0	0.258	0.083	0.046	0.175	0.206	0.345	0.145	0.117	0.156	0.176
TCGA-XV-AAZV-01A	0	0.075	0.416	0.1	0.047	0.075	0.22	0.294	0.224	0.098	0.186	0	0.041	0.023	0.257	0.188	0.075	0.172	0.35	0.277	0.137	0.129	0.099	0.289
TCGA-XV-AAZW-01A	0	0.14	0.265	0.044	0.012	0.051	0.078	0.094	0.195	0.217	0.116	0	0.053	0	0.297	0.141	0.049	0.201	0.172	0.153	0.205	0.082	0.124	0.165
TCGA-XV-AAZY-01A	0	0.027	0.44	0.068	0.047	0.074	0.148	0.222	0.29	0.038	0.294	0.019	0.057	0.029	0.149	0.174	0.15	0.165	0.287	0.325	0.159	0.184	0.193	0.264
TCGA-XV-AB01-06A	0	0.08	0.414	0.054	0.077	0.061	0.123	0.207	0.292	0.02	0.208	0.01	0.042	0	0.171	0.194	0.202	0.174	0.325	0.273	0.173	0.141	0.111	0.24
TCGA-YD-A89C-06A	0	0.129	0.31	0.009	0.092	0.116	0.16	0.116	0.22	0.1	0.098	0.011	0	0.056	0.168	0.082	0.092	0.266	0.242	0.123	0.226	0.096	0.098	0.108
TCGA-YD-A9TA-06A	0.02	0.05	0.396	0.083	0.04	0.047	0.225	0.314	0.262	0.133	0.256	0.045	0.072	0	0.254	0.185	0.109	0.244	0.302	0.259	0.128	0.118	0.173	0.21
TCGA-YG-AA3N-01A	0	0	0.432	0.155	0.055	0.084	0.156	0.313	0.304	0.069	0.299	0	0.027	0	0.144	0.154	0.12	0.11	0.329	0.313	0.145	0.166	0.105	0.314
TCGA-YG-AA3O-06A	0	0.027	0.338	0.099	0.043	0.104	0.18	0.251	0.225	0.11	0.23	0.089	0.1	0.006	0.175	0.168	0.09	0.174	0.24	0.229	0.165	0.144	0.12	0.192
TCGA-YG-AA3P-06A	0	0.027	0.323	0.012	0	0.122	0.191	0.14	0.277	0.131	0.077	0	0.009	0	0.229	0.123	0.12	0.201	0.263	0.243	0.236	0.118	0.02	0.219
TCGA-Z2-A8RT-06A	0	0.054	0.417	0.106	0.041	0.081	0.216	0.278	0.202	0.111	0.302	0.086	0.095	0	0.168	0.127	0.157	0.121	0.232	0.247	0.142	0.128	0.21	0.226
TCGA-Z2-AA3S-06A	0	0.026	0.333	0.064	0.069	0.145	0.141	0.229	0.201	0.114	0.162	0.078	0.085	0	0.168	0.17	0.152	0.193	0.233	0.253	0.167	0.157	0.095	0.221
TCGA-Z2-AA3V-06A	0	0	0.509	0.109	0.057	0.086	0.133	0.263	0.295	0	0.339	0	0	0.004	0.211	0.278	0.186	0.157	0.441	0.36	0.151	0.199	0.124	0.288

## Sheet: Supplementary Table 8
ID	Description	setSize	enrichmentScore	NES	pvalue	p.adjust	qvalue	rank	leading_edge	core_enrichment
hsa05332	Graft-versus-host disease	39	0.927742	2.12693	1e-10	5.49206e-10	2.30576e-10	3575	tags=95%, list=6%, signal=89%	3109/942/3115/3122/3117/5551/3123/3108/3111/3113/356/3002/3119/3824/3112/941/3127/940/3458/7124/3812/3106/3120/3133/3821/3134/3118/3811/3107/3804/3558/3802/3105/3553/355/3135/3569
hsa05330	Allograft rejection	36	0.930408	2.11743	1e-10	5.49206e-10	2.30576e-10	3402	tags=94%, list=6%, signal=89%	3109/942/3115/3122/3117/5551/3123/3108/959/3111/3113/356/3002/3119/3112/941/3127/940/3458/958/7124/3106/3120/3133/3593/3586/3134/3118/3107/3558/3105/355/3135/3592
hsa04940	Type I diabetes mellitus	42	0.915457	2.11373	1e-10	5.49206e-10	2.30576e-10	3402	tags=81%, list=6%, signal=76%	4049/3109/942/3115/3122/3117/5551/3123/3108/3111/3113/356/3002/3119/3112/941/3127/940/3458/7124/5799/3106/3120/3133/3593/3134/3118/3107/3558/3105/3553/355/3135/3592
hsa04672	Intestinal immune network for IgA production	46	0.909905	2.10499	1e-10	5.49206e-10	2.30576e-10	3683	tags=87%, list=7%, signal=81%	3109/942/3115/3122/3117/3601/3123/3108/959/3111/3113/3119/29851/3112/941/3695/23495/3127/940/958/608/7852/3120/6387/3586/6370/10673/3118/3600/57379/115650/10803/3558/9020/7040/3676/23308/5284/3569/8741
hsa04640	Hematopoietic cell lineage	93	0.88455	2.10236	1e-10	5.49206e-10	2.30576e-10	3575	tags=70%, list=6%, signal=66%	951/916/921/915/924/914/917/3109/920/3115/3122/926/3117/925/3123/3108/3111/3113/2322/1436/952/3119/3112/2209/3575/1441/929/3559/3127/1378/3684/7124/930/931/911/1435/2208/945/1379/912/3120/2811/910/913/927/1380/3118/3566/2323/7850/3553/3554/2814/3574/933/3676/1437/909/1791/3568/290/947/100133941/3678/3569
hsa05340	Primary immunodeficiency	37	0.903857	2.06837	1e-10	5.49206e-10	2.30576e-10	4436	tags=84%, list=8%, signal=77%	3932/916/3561/915/920/926/5788/925/959/4261/29760/7535/3718/29851/695/3575/23495/973/958/930/927/6890/57379/3543/115650/6891/326/100/5993/8517/84876
hsa05320	Autoimmune thyroid disease	51	0.886115	2.06263	1e-10	5.49206e-10	2.30576e-10	3254	tags=63%, list=6%, signal=59%	3109/942/3115/3122/3117/5551/3123/3108/959/3111/3113/356/3002/3119/3112/941/3127/940/958/3106/3120/3133/3586/3134/7253/3118/3107/1493/3558/3105/355/3135
hsa04612	Antigen processing and presentation	71	0.867549	2.0462	1e-10	5.49206e-10	2.30576e-10	3706	tags=68%, list=7%, signal=63%	972/3109/920/3115/3122/926/3117/925/3123/3108/4261/3111/3113/3119/3824/3112/3127/1520/3458/7124/3812/3805/3106/3120/3133/10437/3821/5721/927/3134/567/5720/3118/6890/3811/3107/6892/3804/5641/6891/3802/3105/3809/8302/3822/3135/3823/1508
hsa05321	Inflammatory bowel disease	64	0.867003	2.02906	1e-10	5.49206e-10	2.30576e-10	4465	tags=77%, list=8%, signal=71%	3561/50615/30009/3109/3594/3115/3122/3117/3123/3108/3111/3113/3606/50943/3119/3112/2625/6775/3127/8807/3458/59067/7124/64127/3120/3593/3586/8809/3118/7099/6772/3566/7100/3558/7097/7040/3553/51561/4094/3592/149233/3569/3459/6097/6774/7043/4790/50616/6095
hsa05150	Staphylococcus aureus infection	91	0.848065	2.01475	1e-10	5.49206e-10	2.30576e-10	2752	tags=49%, list=5%, signal=47%	3683/6404/3689/3109/5724/712/3115/3122/714/713/3117/3123/3108/3111/3113/3119/3112/2209/3127/3684/719/2359/2214/718/716/3120/2357/715/3586/717/3118/2358/728/721/1675/6403/2204/2213/629/3075/720/3383/1669/2212/8689
hsa05140	Leishmaniasis	75	0.852231	2.01474	1e-10	5.49206e-10	2.30576e-10	5717	tags=71%, list=10%, signal=64%	5777/653361/4689/3689/3109/3115/3122/3117/4688/3123/3108/3111/3113/1536/3119/3112/2209/3127/1378/3684/3458/5579/7124/2214/4792/718/1379/3120/3593/5603/3586/3118/7099/6772/1535/7097/7040/3553/3676/4615/3717/2212/3716/2215/3592/3459/7043/4790/4793/9103/23118/51135/3460
hsa04061	Viral protein interaction with cytokine and cytokine receptor	97	0.846296	2.0123	1e-10	5.49206e-10	2.30576e-10	5539	tags=73%, list=10%, signal=66%	3561/7133/3587/2833/4049/3560/1234/6352/8740/729230/6351/1236/2829/3606/1436/6846/10563/1233/4283/3559/8807/6375/1237/7124/643/6348/1230/1435/9560/7852/8743/6363/6367/3627/6347/1232/6387/6355/3586/6373/6370/1235/8809/414062/146433/10803/1524/3558/6366/6368/6346/8797/6369/6357/6354/10344/6362/6360/3569/6358/2920/3588/29949/8794/7132/3579/11009/57007/9547/6361/51554
hsa05144	Malaria	50	0.847092	1.96776	1e-10	5.49206e-10	2.30576e-10	3932	tags=60%, list=7%, signal=56%	3683/3689/3820/959/3606/1378/3458/958/7124/1379/6347/7412/5175/3586/7099/22914/6403/7097/7040/3553/2532/100528032/4615/3383/3082/7057/6401/3592/3569/7043
hsa05143	African trypanosomiasis	36	0.863295	1.96469	1e-10	5.49206e-10	2.30576e-10	4474	tags=61%, list=8%, signal=56%	356/3606/3458/5579/3620/7124/169355/8542/7412/3593/3586/5330/3553/4615/3383/355/6401/3592/3569/3250/5582/2150
hsa04060	Cytokine-cytokine receptor interaction	290	0.800021	1.95914	1e-10	5.49206e-10	2.30576e-10	6767	tags=59%, list=12%, signal=52%	3561/7133/3587/50615/2833/939/4049/3560/9235/4050/1439/3594/920/1234/6352/10148/3604/10663/3601/8740/944/729230/6351/959/1236/2829/356/3606/1436/6846/10563/3575/1233/1441/8784/4283/23495/3559/8807/6375/1237/3458/246778/59067/958/7124/608/643/6348/1230/1435/9560/943/7852/8743/6363/6367/3627/6347/1232/3593/6387/6355/58191/3586/6373/6370/10673/1235/8809/414062/146433/3600/8718/7293/94/3566/115650/10…
hsa05323	Rheumatoid arthritis	90	0.824016	1.95867	1e-10	5.49206e-10	2.30576e-10	4260	tags=52%, list=8%, signal=48%	3683/3689/4050/3109/942/3115/3122/6352/3117/3123/3108/3111/3113/3606/3119/3112/941/3127/940/3458/7124/6348/1435/6347/3120/6387/10673/414062/3118/3600/7099/1493/7097/7040/8600/10312/3553/1437/3383/51561/7010/3569/2920/8741/7043/8992/8792
hsa04659	Th17 cell differentiation	107	0.821746	1.95811	1e-10	5.49206e-10	2.30576e-10	5717	tags=64%, list=10%, signal=57%	3932/916/3561/919/915/50615/917/3560/30009/3109/3594/920/3115/3122/10148/3117/3123/3108/3111/3113/7535/50943/3718/3119/3112/5588/2625/3559/3127/3458/246778/59067/4792/3120/5603/3118/6772/3566/3558/7040/3553/3554/3717/51561/9466/861/3716/4773/27040/149233/3569/3459/6097/6774/6777/4794/4790/7048/8517/5533/50616/6095/6776/7297/4793/4772/4775/3460
hsa04650	Natural killer cell mediated cytotoxicity	125	0.815117	1.9527	1e-10	5.49206e-10	2.30576e-10	6769	tags=61%, list=12%, signal=54%	5777/7409/3683/3932/3689/919/5880/259197/7305/10870/5551/4068/7462/962/7535/356/3002/3824/2185/3384/3458/5579/6850/7124/3812/2207/51744/3805/5336/8743/2214/3937/3106/9437/3133/3821/3811/3107/22914/3804/117157/3802/3105/3809/8797/2885/100528032/3455/4277/1437/3383/355/3822/4773/27040/3135/3823/9436/2215/6452/3459/10451/5582/2534/5533/5293/369/4772/3452/3460/3456/3454/5058/5532/5604/836
hsa04064	NF-kappa B signaling pathway	102	0.816778	1.94468	1e-10	5.49206e-10	2.30576e-10	6058	tags=63%, list=11%, signal=56%	3932/84433/4049/4050/8740/6351/959/29760/7535/695/5588/929/5579/6850/958/7124/4067/9560/5336/6363/4792/7412/330/6387/5971/10673/4791/4616/7099/115650/10912/9020/6366/8600/1540/8837/7128/3553/5328/3554/7185/6357/4615/3383/10913/128178/27040/8717/3929/2920/23643/4790/7186/8792/8517/7132/353376/598/23118/10892/7187/51135/8915/10848
hsa04658	Th1 and Th2 cell differentiation	91	0.816925	1.94077	1e-10	5.49206e-10	2.30576e-10	5717	tags=64%, list=10%, signal=57%	3932/916/3561/919/915/917/3560/30009/3109/3594/920/3115/3122/3117/3123/3108/3111/3113/7535/3718/3119/3112/5588/2625/6775/3559/3127/3458/4792/3120/3593/5603/3118/6772/3566/3558/3717/3716/4773/54567/27040/28514/4094/3592/3459/6777/4794/4790/8517/5533/6776/7297/4793/4772/864/4775/3596/3460
hsa04380	Osteoclast differentiation	132	0.804669	1.93415	1e-10	5.49206e-10	2.30576e-10	5743	tags=60%, list=10%, signal=54%	3932/653361/4689/6688/55423/10859/7305/11006/4688/10288/11024/29760/8651/1436/11025/695/2209/10326/23547/126014/3458/11027/6850/7124/79168/489/1435/5336/2214/3937/4792/353514/5971/5603/10990/4791/54209/6772/1535/9020/7040/8600/1540/2213/3553/9021/3554/2885/3455/4982/10379/2212/814/3726/3716/4773/2215/5468/6773/3459/4790/7048/7186/2534/8792/8517/5533/5293/7132/3708/7297/54/9103/4772/23118/799/2355…
hsa04514	Cell adhesion molecules	155	0.797342	1.92424	1e-10	5.49206e-10	2.30576e-10	4212	tags=46%, list=7%, signal=43%	3683/6404/3689/6693/923/914/3385/120425/3109/201633/942/920/5133/3115/3122/926/5788/3117/925/3123/3108/959/6402/3111/3113/6614/3119/64115/29851/3112/941/3695/3384/3127/940/80380/3684/958/10666/3106/29126/7412/5175/3120/3133/927/3134/3118/3107/84628/1493/6403/3105/933/7122/57689/3676/3383/58494/57863/1003/6401/947/26047/3135/23308/8516/90952/139065/5010/50848/137075
hsa05310	Asthma	29	0.863339	1.92056	2.99103e-09	1.39851e-08	5.87144e-09	1161	tags=62%, list=2%, signal=61%	3109/3115/3122/3117/3123/3108/959/3111/3113/3119/3112/3127/958/7124/2207/3120/3586/3118
hsa04662	B cell receptor signaling pathway	81	0.808264	1.91623	1e-10	5.49206e-10	2.30576e-10	5511	tags=58%, list=10%, signal=52%	5777/7409/3635/84433/5880/10859/11006/971/10288/11024/27071/29760/11025/695/23547/118788/973/11027/5579/6850/55024/4067/79168/930/5336/640/4792/353514/974/1380/10990/25780/2213/8519/933/2885/4773/10451/4794/4790/8517/5533/5293/4793/4772/10892/4775
hsa05416	Viral myocarditis	67	0.807568	1.89618	1e-10	5.49206e-10	2.30576e-10	3605	tags=48%, list=6%, signal=45%	3683/3689/5880/3109/942/3115/3122/3117/5551/3123/3108/959/3111/3113/3119/3112/941/3127/940/958/3106/3120/3133/3134/3118/3107/3105/3383/60/841/3135/4624
hsa04610	Complement and coagulation cascades	86	0.797212	1.89307	1e-10	5.49206e-10	2.30576e-10	5949	tags=52%, list=11%, signal=47%	3689/712/714/713/1378/3684/719/5265/3687/718/1379/716/11326/715/710/1380/717/728/5345/721/1675/5624/725/1191/629/3075/5328/720/730/7450/3078/7035/5329/2162/7056/729/5054/2/2152/2153/9002/3426/2159/722/10878
hsa04145	Phagosome	151	0.784032	1.88973	1e-10	5.49206e-10	2.30576e-10	4128	tags=39%, list=7%, signal=36%	11151/653361/4689/3689/3109/3115/3122/3117/4688/3123/3108/3111/3113/1536/3119/3112/2209/929/3127/64581/1520/3684/2214/3106/718/30835/3120/3133/715/3134/3118/8685/6890/4360/3107/7099/4481/7277/4353/1535/7097/2204/10312/6891/2213/3105/4973/10332/2212/60/10333/7057/3135/81035/2215/3678/9902/8992/83547
hsa05152	Tuberculosis	178	0.778735	1.88877	1e-10	5.49206e-10	2.30576e-10	6769	tags=53%, list=12%, signal=47%	11151/3587/3689/4046/972/3109/3115/3122/3117/3123/3108/4261/3111/3113/3606/3119/3112/26253/2209/929/3127/64581/1520/1378/3684/3458/6850/7124/2207/64127/3687/64170/2214/718/1379/30835/3120/843/3593/5603/3586/3118/4360/7099/6772/7097/7040/3656/10312/2213/3553/4615/7421/3717/10332/7096/51561/2212/3716/10333/841/8844/2215/3592/8717/1051/3569/3929/1509/3459/9902/7043/4790/820/3588/5993/5533/7132/9103/…
hsa05145	Toxoplasmosis	110	0.787218	1.87621	1e-10	5.49206e-10	2.30576e-10	7161	tags=57%, list=13%, signal=50%	3587/3109/23533/3115/1234/3122/3117/240/3123/3108/959/4261/3111/3113/8651/146850/3119/3112/5294/3127/3458/958/7124/4792/3120/330/3593/5603/3586/3118/7099/6772/7097/7040/2771/4615/3717/3716/841/345611/3592/3459/6774/23643/7043/4790/3588/8517/7132/3918/7297/4793/598/3909/23118/51135/3460/3310/3908/5606/836/3305/3551
hsa04062	Chemokine signaling pathway	189	0.767809	1.86386	1e-10	5.49206e-10	2.30576e-10	6275	tags=50%, list=11%, signal=45%	7454/7409/653361/2793/3055/2833/2268/5880/23533/1234/1794/6352/10663/729230/6351/1236/2829/3702/6846/3718/146850/10235/5294/10563/2185/1233/4283/6375/1237/5579/4067/409/643/6348/1230/9560/7852/5336/6363/6367/9844/4792/3627/6347/1232/6387/6355/58191/6373/6370/1235/414062/5330/6772/113/10803/1524/156/6366/6368/94235/196883/6346/2771/6369/2885/6357/3717/6354/57580/10344/2870/6362/2869/6360/6358/6773…
hsa05168	Herpes simplex virus 1 infection	178	0.768308	1.86348	1e-10	5.49206e-10	2.30576e-10	8900	tags=59%, list=16%, signal=50%	4049/972/3109/3115/3122/6352/3117/3123/8740/3108/3111/3113/356/5452/29992/3119/3112/3127/3458/6850/7124/64170/3106/4792/718/6347/3120/330/3133/3593/3134/567/3118/5199/6890/3107/6892/6772/4939/4938/7097/9641/6891/3665/3105/3553/9021/115004/684/4940/4615/64135/3455/3717/355/5371/10379/3661/6672/3716/841/3135/3592/8717/340061/3678/3569/7098/6773/3459/4790/7186/8517/5819/5293/7132/7297/598/23118/3452…
hsa04620	Toll-like receptor signaling pathway	106	0.777227	1.85102	1e-10	5.49206e-10	2.30576e-10	7622	tags=56%, list=14%, signal=48%	942/6352/6351/51311/941/929/51284/4283/3663/958/7124/6348/9560/4792/3627/3593/5603/6373/414062/7099/6772/7100/7097/1326/9641/3665/3553/4615/3455/7096/10379/3661/3716/10333/841/3592/3569/3929/7098/6773/23643/4790/8517/5293/7297/353376/23118/3452/7187/51135/3456/3454/54106/5606/5604/3551/148022/5595/8503
hsa05235	PD-L1 expression and PD-1 checkpoint pathway in cancer	89	0.776059	1.84517	1e-10	5.49206e-10	2.30576e-10	7822	tags=58%, list=14%, signal=50%	5777/3932/916/919/915/917/920/5133/7535/5588/940/3458/10125/4792/29126/10538/5603/7099/6772/55509/7097/116071/4615/3717/3716/4773/27040/3459/6774/4794/4790/8517/5533/5293/353376/4793/4772/27436/4775/4215/3460/1956/54106/5532/5606/5604/5728/3551/148022/5595/8503/6199
hsa05164	Influenza A	168	0.758281	1.83638	1e-10	5.49206e-10	2.30576e-10	7622	tags=53%, list=14%, signal=46%	3109/3115/3122/6352/3117/3123/3108/4261/3111/3113/356/3606/3119/3112/51284/3127/3458/5579/7124/8743/4792/3627/6347/3120/114548/3593/3118/7099/6772/4939/4938/91543/9641/3665/90865/3553/9021/8797/4599/4940/4615/64135/3455/3717/3383/355/5371/834/10379/3661/3716/60/5644/841/3592/8717/10241/3569/7098/4600/6773/3459/5645/390748/29108/4790/8517/896/5293/7132/7297/4793/7177/3452/7187/51135/3460/3456/3454…
hsa04630	JAK-STAT signaling pathway	163	0.758154	1.83209	1e-10	5.49206e-10	2.30576e-10	6080	tags=49%, list=11%, signal=44%	5777/3561/3587/50615/3560/1439/3594/3601/8651/3718/3575/1441/6775/3559/3458/246778/59067/894/5292/3593/3586/3600/6772/3566/1154/3558/316/5008/55801/116379/282618/9021/3574/2885/3455/5155/3717/1437/51561/10379/9466/3568/5156/3716/163702/3592/149233/3569/6773/3459/6774/5159/6777/133396/9180/3588/29949/3977/50616/896/6776/5293/3976/7297/11009/4170/3597/598/3452/3953/3596/23529/3460/1489/3456/5771/34…
hsa05169	Epstein-Barr virus infection	199	0.753721	1.82973	1e-10	5.49206e-10	2.30576e-10	5743	tags=44%, list=10%, signal=39%	3683/916/919/915/917/3109/3115/3122/3117/3123/3108/29760/3111/3113/3718/3119/3112/695/3127/6850/958/7124/4067/894/930/2208/5336/3106/4792/3627/3120/3133/5971/5603/1380/3134/567/3118/4791/6890/4616/3107/6892/6772/4939/10912/4938/7097/9020/9641/6891/7128/3665/9636/3105/953/4940/4615/3455/3383/355/10379/3661/3716/841/3135/8717/3569/6773/10018/6774/4794/4790/7186/8517/896/5293/3065/7297/4793/1027/864…
hsa05142	Chagas disease	101	0.763862	1.81792	1e-10	5.49206e-10	2.30576e-10	5743	tags=48%, list=10%, signal=43%	916/919/915/917/712/714/6352/713/356/3458/7124/6348/4792/718/6347/3593/2769/1636/5603/3586/414062/5330/7099/3558/7097/7040/8837/3553/2771/4615/355/9630/10333/841/3592/3569/3459/7043/4790/7048/8517/5054/5293/7132/5521/51135/3460/3456
hsa04625	C-type lectin receptor signaling pathway	104	0.764884	1.81785	1e-10	5.49206e-10	2.30576e-10	7622	tags=60%, list=14%, signal=52%	4046/3659/26253/64581/6850/7124/2207/5336/64170/6367/4792/30835/114548/3593/5971/93978/5603/3586/4791/338339/602/6772/3558/9020/1540/9641/3553/51266/6237/10332/1959/834/51561/10379/4773/841/8844/868/3592/3569/6773/29108/4790/8517/5533/5293/3708/9261/4772/10892/4775/6361/8915/387/5058/5580/5532/22808/1263/3551/5595/8503
hsa04670	Leukocyte transendothelial migration	112	0.759776	1.8111	1e-10	5.49206e-10	2.30576e-10	6094	tags=44%, list=11%, signal=39%	7409/3683/653361/4689/3689/399/5880/83593/4688/3702/1536/2185/3684/5579/7852/5336/7412/5175/6387/5603/4318/1535/6494/7294/2771/7122/3676/7408/3383/58494/1003/60/7070/90952/10451/5906/5582/4633/5010/7430/50848/137075/10398/5293/10627/10686/4478/998/387
hsa05133	Pertussis	76	0.765779	1.80922	5.0564e-10	2.65078e-09	1.11289e-09	9710	tags=67%, list=17%, signal=56%	3689/3394/712/714/713/3659/929/3684/7124/718/716/114548/3593/715/710/5603/3586/717/7099/721/725/3553/2771/720/4615/834/51561/3661/3592/3678/3569/840/29108/23643/4790/353376/10392/722/51135/387/836/148022/5595/3725/808/1072/5601/6374/5600/3654/801
hsa04660	T cell receptor signaling pathway	119	0.75683	1.80851	1e-10	5.49206e-10	2.30576e-10	7878	tags=53%, list=14%, signal=46%	5777/7409/3932/916/84433/919/915/917/920/5133/926/5788/925/959/3702/7535/29851/5588/940/3458/7124/10125/3937/4792/5603/927/3586/9402/1493/3558/9020/1326/2885/1437/4773/27040/868/10451/4794/4790/2534/8517/5533/5293/4793/4772/10892/4775/5521/998/8915/387/5058/5532/4690/5604/5062/3551/5526/5595/8503/5515/3565
hsa05162	Measles	137	0.751338	1.8055	1e-10	5.49206e-10	2.30576e-10	7161	tags=50%, list=13%, signal=44%	916/3561/915/917/3560/356/3718/51284/3559/940/6504/894/4792/30835/3593/7099/6772/4939/4938/3558/7097/9641/7128/2213/3665/3553/4599/4940/4615/64135/3455/10332/355/10379/3661/3716/841/868/3592/8717/3569/4600/6773/6774/6777/7161/4790/8517/896/6776/5293/7297/4793/598/1027/23118/3452/7187/4478/51135/3456/3454/54106/103/3310/836/578/3305/3551
hsa05135	Yersinia infection	136	0.744353	1.78804	1e-10	5.49206e-10	2.30576e-10	9359	tags=60%, list=17%, signal=50%	7454/7409/3932/5880/920/926/925/7535/3606/2185/7124/2533/3937/4210/9844/4792/6347/58484/114548/5603/927/3586/391/7099/6195/3558/3553/7456/3676/4615/9138/834/2212/3661/60/4773/27040/3678/3569/10094/10109/10451/653857/8395/29108/4790/10093/7186/10096/8517/3984/5293/4772/382/23118/4775/10097/51135/3456/998/81873/387/6196/5606/5604/10092/3551/148022/5595/8503/27330/10163/3725/5585/63916/10095/9815/74…
hsa04621	NOD-like receptor signaling pathway	184	0.735897	1.78474	1e-10	5.49206e-10	2.30576e-10	7671	tags=50%, list=14%, signal=43%	9051/6352/115362/3606/1536/11035/7124/64127/115361/2633/64170/22861/199713/4210/4792/838/6347/2634/330/58484/114548/5603/5330/171389/7099/9447/7226/6772/4671/4939/1535/4938/9641/7128/3665/63940/10628/2635/3553/4940/4615/3455/118429/79792/834/1669/10379/3661/837/3716/114769/841/345611/91662/340061/84674/3569/6773/2920/1508/29108/4790/22900/440738/7186/820/8517/388646/10616/3708/7297/4793/10392/598…
hsa04668	TNF signaling pathway	118	0.74289	1.77607	1e-10	5.49206e-10	2.30576e-10	9359	tags=58%, list=17%, signal=49%	7133/4049/6352/3659/11035/7124/64127/1435/4792/3627/6347/7412/330/843/5603/197259/8809/3600/602/4318/9020/1326/1540/7424/8837/7128/3553/9021/7185/1437/3383/355/4217/79651/84699/3726/6401/841/8717/1051/3569/1906/2920/840/4790/7186/8517/5293/3976/7132/23118/7187/3456/10488/5606/5604/836/90993/3551/5595/8503/6364/8986/3725/7188/5601/6374/2921/5600
hsa05134	Legionellosis	56	0.760358	1.77599	6.98751e-08	3.0221e-07	1.26878e-07	3939	tags=46%, list=7%, signal=43%	3689/3606/929/1378/3684/7124/4792/718/1379/58484/3593/4791/7099/4671/7100/7097/3553/4615/834/841/3592/3569/2920/840/29108/4790
hsa05322	Systemic lupus erythematosus	129	0.739615	1.7759	1e-10	5.49206e-10	2.30576e-10	4919	tags=33%, list=9%, signal=30%	3109/942/712/3115/3122/714/713/3117/3123/3108/959/3111/3113/3119/3112/941/2209/3127/940/3458/958/7124/2214/718/716/3120/715/3586/717/3118/6737/721/720/730/2212/2215/8346/8339/729/8355/9555/55506
hsa04623	Cytosolic DNA-sensing pathway	80	0.746829	1.76875	1.38159e-09	6.54836e-09	2.74923e-09	7161	tags=45%, list=13%, signal=39%	6352/81030/6351/3606/11035/9560/4210/4792/3627/114548/25939/197259/9447/9641/3665/90865/3553/115004/79792/834/3661/841/340061/3569/840/29108/1777/4790/8517/4793/3452/3456/103/836/84265/3551
hsa05417	Lipid and atherosclerosis	214	0.712929	1.73629	1e-10	5.49206e-10	2.30576e-10	9389	tags=50%, list=17%, signal=42%	7409/653361/4689/6352/4688/959/356/5452/3606/1536/929/958/7124/4067/6348/8743/4792/6347/7412/114548/3593/5603/414062/5330/7099/9619/4318/1535/6648/6403/7097/9641/3665/3553/8797/4973/7494/4615/3717/3383/355/9138/834/4217/3661/10333/6401/4773/841/5468/3592/3569/3929/2920/19/6774/10451/840/5906/29108/23643/4790/7186/4846/8517/5533/5293/7132/2081/3708/353376/1558/598/4772/818/23118/3452/7187/4775/511…
hsa05166	Human T-cell leukemia virus 1 infection	220	0.712305	1.73613	1e-10	5.49206e-10	2.30576e-10	8122	tags=43%, list=14%, signal=37%	3683/3932/916/3561/6688/3689/915/917/4049/3560/3109/920/3115/3122/3117/3601/3123/3108/3111/3113/3718/3119/3112/3559/3127/958/7124/894/3106/4792/3120/3133/5971/3134/567/3118/4791/3600/3107/113/115650/3558/9020/7040/7538/196883/7850/3105/3554/1959/1437/3383/84699/3716/8829/4773/3135/10744/3569/7094/6777/7043/4790/7048/2114/8517/5533/896/6776/5293/7132/2113/119504/598/4772/111/4775/4215/10488/1870/4…
hsa04622	RIG-I-like receptor signaling pathway	71	0.731861	1.72617	8.92369e-08	3.81185e-07	1.60035e-07	7161	tags=44%, list=13%, signal=38%	7124/4792/3627/843/3593/5603/1540/9641/3665/9636/79132/64135/57169/3661/841/3592/8717/340061/4790/7186/8517/55593/4793/3452/7187/3456/3467/10010/103/9474/3551
hsa04611	Platelet activation	124	0.718578	1.7214	1e-10	5.49206e-10	2.30576e-10	8971	tags=50%, list=16%, signal=42%	54518/23533/146850/10235/5294/695/5023/6850/4067/2207/5336/10125/3937/2811/5739/83706/5603/5330/8673/6916/113/5742/64805/196883/2814/2771/2982/7408/7450/9138/2212/60/2983/7094/5906/4638/2534/4846/84876/5293/3708/8605/9002/111/10627/1281/5499/1277/1278/387/6786/5595/8503/103910/5908/6915/3690/10672/5590/8773/3709/5567
hsa04933	AGE-RAGE signaling pathway in diabetic complications	100	0.720528	1.71557	1.25005e-09	6.0072e-09	2.52204e-09	9359	tags=54%, list=17%, signal=45%	1536/5579/7124/5336/6347/7412/5292/5603/5330/1286/6772/7040/7424/1285/3553/3717/3383/6401/7056/3569/1906/6774/6777/7043/4790/7048/4846/5054/6776/1729/5293/2152/1027/4772/1281/1277/998/2308/1278/5580/4088/50507/836/177/1282/1284/5595/8503/5333/3725/5590/2335/5601/5600
hsa05146	Amoebiasis	101	0.718988	1.71112	5.34804e-10	2.76182e-09	1.15951e-09	9220	tags=50%, list=16%, signal=42%	3689/929/3684/3458/5579/7124/911/912/3593/2769/910/913/3586/5330/1286/7099/5272/7097/7040/1285/7850/3553/3554/1437/909/9630/3592/3569/2920/5582/7043/4790/5293/3918/5269/3909/1281/1277/1278/5052/3908/5273/836/1282/1284/8503/338382/1511/2335/5567/2921
hsa04613	Neutrophil extracellular trap formation	183	0.702286	1.70316	1e-10	5.49206e-10	2.30576e-10	8617	tags=40%, list=15%, signal=34%	3683/653361/6404/4689/3689/5880/4688/51311/27180/1536/2209/51284/64581/1378/3684/5579/6850/2359/5336/2214/718/1379/2357/2811/5603/2358/5330/728/7099/23569/4353/1535/6403/7097/51564/7450/366/79792/834/2212/837/60/10533/2215/8346/566/5582/4790/8339/820/5293/8355/3065/1183/9555/55506/9734/8345/3012/440093/5604/177/8354/5595/8503/8342/8368/1991/3690/8841/8331/8968/1511
hsa04666	Fc gamma R-mediated phagocytosis	96	0.714762	1.7	1.10654e-08	4.97224e-08	2.08752e-08	9017	tags=55%, list=16%, signal=46%	7454/7409/3635/653361/3055/5880/5788/2209/5579/6850/4067/5336/2214/2213/274/7408/2212/27040/2215/10094/10109/10451/653857/5582/8395/10093/10096/3984/5293/1785/8605/8613/8611/4082/382/3985/10097/998/8877/81873/5058/55616/5580/5604/10092/5595/8503/6199/10163/10095/7410/1072/23396
hsa05221	Acute myeloid leukemia	67	0.722212	1.69576	4.13337e-07	1.68253e-06	7.06384e-07	7822	tags=48%, list=14%, signal=41%	6688/2322/1436/2209/929/3684/11040/1050/5292/1053/4353/6932/2885/1437/5371/861/862/7704/6774/6777/4790/8517/6776/5293/369/597/5604/3562/3551/5595/8503/6199
hsa04148	Efferocytosis	157	0.698601	1.68673	1e-10	5.49206e-10	2.30576e-10	8532	tags=46%, list=15%, signal=39%	5777/55423/89790/712/84868/714/713/5031/240/29933/91937/5732/10326/5734/489/9844/338440/5175/23166/26762/10062/5603/3586/1844/8578/1901/1524/7040/64805/3988/9023/558/3717/834/114786/7057/2621/4773/55113/5468/10396/100133941/1051/246/19/840/1847/961/55576/9261/5029/4772/818/1374/4775/8877/161291/23659/10461/5604/836/177/4035/5595/65082/286410/343702/338382/7376/3690/948/811
hsa05167	Kaposi sarcoma-associated herpesvirus infection	195	0.693237	1.683	1e-10	5.49206e-10	2.30576e-10	9448	tags=49%, list=17%, signal=41%	2793/3055/23533/942/1234/146850/5294/1233/1237/6850/4067/1230/131450/5336/3106/4792/718/1232/3133/5603/3134/3107/6772/6932/9641/7538/3665/94235/3105/3455/4277/5155/3717/1437/3383/57580/355/10379/3661/3716/9976/4773/841/3135/8717/3569/7098/7316/6773/2920/3459/6774/4790/440738/7186/8517/5533/5293/344807/7132/3708/7297/9261/4772/3452/64422/7187/4775/3456/3454/1870/5532/5604/836/2247/578/3551/148022/…
hsa04664	Fc epsilon RI signaling pathway	67	0.715427	1.67983	1.21985e-06	4.90777e-06	2.06046e-06	7878	tags=43%, list=14%, signal=37%	7409/3635/5880/240/695/6850/7124/241/4067/2207/5336/3937/5603/2885/1437/27040/10451/2534/2205/5293/8605/3596/5606/5604/3562/2206/5595/8503/3565
hsa03250	Viral life cycle - HIV-1	63	0.715321	1.6754	3.36613e-06	1.30863e-05	5.49409e-06	8507	tags=43%, list=15%, signal=36%	920/1234/7852/164668/25939/60489/200316/140564/200315/684/4599/6827/22936/27350/8178/4600/4300/85363/80237/1025/4130/4131/128866/55201/29969/9582/29082
hsa05170	Human immunodeficiency virus 1 infection	211	0.684073	1.66474	1e-10	5.49206e-10	2.30576e-10	9359	tags=45%, list=17%, signal=37%	2793/916/7133/919/915/917/5880/920/1234/356/2185/5579/7124/7852/5336/3106/4792/164668/3133/25939/60489/5603/3134/567/6890/3107/7099/6892/200316/7097/140564/200315/6891/94235/3105/2771/115004/684/4615/355/3661/27350/4773/841/3135/8717/340061/162/5582/4790/7186/8517/5533/3984/5293/85363/7132/3708/598/4772/23118/3985/3452/4775/51135/3456/5058/8906/5532/5606/5604/836/578/5062/3551/5595/8503/2923/6199…
hsa00380	Tryptophan metabolism	41	0.720495	1.65519	0.000163285	0.000518317	0.000217608	5005	tags=34%, list=9%, signal=31%	259307/3620/169355/23498/217/8942/8564/11185/316/1545/26/6999/15/4129
hsa05202	Transcriptional misregulation in cancer	196	0.678597	1.6465	1e-10	5.49206e-10	2.30576e-10	7342	tags=42%, list=13%, signal=36%	6688/3560/942/64919/2322/1436/3002/3695/2209/929/2313/3684/958/894/51513/5079/1050/4005/4066/330/1053/4616/4318/4353/10912/7850/171558/5328/3087/7185/3398/1437/5371/1669/861/604/862/5090/4094/5468/1051/4149/7704/3569/4914/2078/3479/7030/4790/7048/4300/860/8355/2120/3065/5218/7849/4297/598/1027/4804/6935/5966/55589/51384/1668/2308/1025/4299/2321/7709/2530/6692/597/4613/440093/3562/578/4208/85414/2…
hsa05163	Human cytomegalovirus infection	223	0.675358	1.64605	1e-10	5.49206e-10	2.30576e-10	8971	tags=43%, list=16%, signal=37%	2793/3587/5880/1234/6352/6351/356/5732/2185/5579/7124/5734/6348/1230/9560/7852/3106/4792/6347/1232/3133/6387/5603/3134/567/414062/6890/5330/3107/6892/113/6891/94235/196883/3105/3553/3554/2771/115004/2885/355/9138/3661/84699/5156/3716/4773/841/3135/8717/340061/3569/5733/6774/5582/11214/4790/7186/3588/8517/5533/5293/7132/3579/3708/4772/111/3452/4775/3456/1956/387/10488/1870/5532/5604/836/578/90993/…
hsa04217	Necroptosis	155	0.67632	1.63218	5.02609e-10	2.65078e-09	1.11289e-09	9576	tags=45%, list=17%, signal=37%	81030/356/1536/3718/6775/3458/11035/7124/8743/330/114548/197259/7099/6772/1540/8837/2512/7128/90865/3553/8797/2752/3455/3717/355/834/10379/5837/3716/841/8717/7098/6773/246/3459/6774/6777/29108/7186/91782/10616/6776/7132/7297/353376/8605/9555/55506/818/3452/3460/3456/3454/3012/128866/6609/148022/8878/8331/29082/92421/637/2495/7188/5119/5601/5610/6778/8338
hsa03265	Virion - Ebolavirus, Lyssavirus and Morbillivirus	12	0.819011	1.62966	0.00246757	0.00601254	0.00252428	5291	tags=58%, list=9%, signal=53%	6504/30835/2213/432/10332/1134/4804
hsa04210	Apoptosis	135	0.671681	1.61395	1.93401e-08	8.47047e-08	3.55621e-08	9211	tags=47%, list=16%, signal=39%	1439/5551/1521/356/3002/1520/7124/8743/4792/330/843/4616/7277/10912/9020/8837/1075/8797/7185/1512/355/4217/60/841/1522/8717/10018/1509/1508/4914/840/4790/7186/8517/5293/7132/2081/3708/4170/598/1519/4001/597/839/5604/3562/836/578/3551/5595/8503/143/5366/3725/637/842/3709/1514/27429/100506742/9451/79861/5601
hsa05171	Coronavirus disease - COVID-19	228	0.662545	1.61372	1e-10	5.49206e-10	2.30576e-10	6234	tags=34%, list=11%, signal=30%	712/714/713/51311/1536/51284/5579/6850/719/7124/5336/4792/718/3627/6347/716/114548/3593/715/1636/5603/717/728/7099/6772/4939/721/4938/3558/1675/6403/7097/9641/629/9636/3553/720/115004/4599/4940/4615/730/64135/3455/1437/7450/834/10379/2212/3661/3716/8829/2162/3592/340061/3569/7098/4600/6773/6774/5582/4790/729/8517/5293/7132/7297/4793/23118/3452/7187/51135/3456/1956/3454/4142/103
hsa04936	Alcoholic liver disease	142	0.66699	1.60524	1.49419e-08	6.62808e-08	2.78271e-08	6769	tags=35%, list=12%, signal=31%	712/714/713/356/929/719/7124/4792/718/3593/5603/717/728/217/7099/721/9020/6932/9641/3553/720/4615/355/4217/3661/23765/841/125/3592/8717/3569/3929/2920/23643/4790/8517/9663/7132/51422/23118/3452/7187/1374/51135/3456/2308/126/50507/5606/836
hsa05130	Pathogenic Escherichia coli infection	196	0.660669	1.603	1e-10	5.49206e-10	2.30576e-10	7161	tags=39%, list=13%, signal=34%	5777/4542/27128/3071/3059/64005/356/3606/57121/7124/8743/4792/114548/5603/4640/7099/9267/7277/4671/7100/3553/7456/8797/26999/3554/7122/4615/355/9138/834/2212/837/1902/60/841/4627/8717/3569/10094/10109/840/653857/29108/4790/5010/10093/7430/7186/10096/147945/137075/2534/4629/8517/9170/7132/4793/382/23118/10686/4645/10097/51135/998/81873/387/5058/7009/9871/4690/836/578/5062/10092/10006/3551
hsa04015	Rap1 signaling pathway	210	0.656509	1.59729	1e-10	5.49206e-10	2.30576e-10	8848	tags=42%, list=16%, signal=36%	7409/3683/54518/3689/5880/83593/1436/10235/57121/3684/5579/1435/2533/3937/51466/2357/8631/5603/5330/113/25780/7424/6494/196883/2771/25865/6237/2252/7408/5155/2324/135/1902/5156/3082/60/7010/7057/27040/10636/5216/26037/7094/5159/10451/5906/5582/3479/2246/5900/51378/2889/1268/5293/9170/9002/23094/111/3791/4804/9771/998/7074/1956/2321/50855/387/51735/22808/8817/56034/2904/5606/5604/5899/2247/5228/55…
hsa05161	Hepatitis B	161	0.659931	1.59366	1.05372e-08	4.79719e-08	2.01403e-08	9564	tags=43%, list=17%, signal=36%	356/3718/2185/6775/5579/7124/4792/843/5603/7099/6772/4318/7097/7040/9641/3665/2885/4615/64135/3717/1959/355/3661/84699/3716/4773/841/3569/7098/6773/6774/6777/5582/7043/4790/7048/8517/6776/5293/369/7297/353376/4772/23118/3452/7187/4775/51135/3456/3454/10488/1870/4088/5606/5604/836/90993/3551/148022/5595/8503/3725/637/842/100506742/1643/5601/5600/6778/3654
hsa05132	Salmonella infection	247	0.650216	1.58656	1e-10	5.49206e-10	2.30576e-10	9564	tags=41%, list=17%, signal=34%	27128/3071/399/5788/3606/5294/929/11035/7124/8743/9844/4792/838/330/58484/114548/5603/197259/391/7099/9267/7277/4671/7100/7097/6932/3553/8797/26999/6237/4615/79792/834/837/60/10333/841/5287/5216/8717/3569/10094/10109/6993/840/653857/29108/4633/23643/4790/10093/83547/7186/10096/8517/10398/5293/1785/7132/10392/9842/382/23118/10627/10097/51135/8767/998/81873/387/54106/5058/79026/5606/10121/5604/836/…
hsa05223	Non-small cell lung cancer	72	0.672052	1.58621	5.56734e-05	0.000181726	7.62952e-05	10879	tags=46%, list=19%, signal=37%	83593/3718/5579/5336/4616/10912/2885/3082/6774/6777/5582/6789/5979/6776/5293/11186/369/27436/5915/1956/1870/5604/578/3798/5595/8503/7039/842/1643/6256/5295/6654/1029
hsa04010	MAPK signaling pathway	299	0.646457	1.58517	1e-10	5.49206e-10	2.30576e-10	9763	tags=45%, list=17%, signal=37%	5778/5880/2322/356/1436/10235/11184/929/5579/7124/409/1435/115727/10125/5971/5603/4791/1844/4616/10912/10368/6195/9020/1326/2323/7040/8911/25780/7424/3553/3554/2885/6237/4615/2252/5155/93589/355/4217/55799/2324/5156/3082/7010/1843/778/8717/4149/8569/4914/5159/5906/5582/3479/2872/6789/2246/51378/7043/5979/4790/5871/7048/7186/2122/1847/5924/8517/5533/84451/777/775/7132/369/8605/9261/4772/3791/4804/…
hsa05131	Shigellosis	248	0.647646	1.58004	1e-10	5.49206e-10	2.30576e-10	9426	tags=42%, list=17%, signal=35%	27128/3059/6352/3101/3606/5588/929/7124/5336/9844/4792/718/58484/114548/5603/23157/5330/7099/9267/4671/7100/10318/23048/3553/3554/115004/92610/4615/1437/834/3661/837/60/5216/8717/340061/10241/3678/10094/10109/7316/7094/653857/29108/4633/4790/440738/10093/7186/199746/10096/8517/7321/10616/1729/10398/5293/8355/7132/3708/4793/10392/598/25851/382/23118/10627/10892/10097/3456/8767/998/2308/1956/81873/…
hsa04512	ECM-receptor interaction	88	0.66303	1.57553	2.9555e-05	0.000100255	4.20907e-05	11685	tags=55%, list=21%, signal=43%	3695/2811/1286/1285/2814/3676/7450/7057/8516/3678/1293/7148/255743/7143/961/1298/1292/3918/22801/3371/3909/3672/9899/1277/256076/1278/3908/7448/7058/1282/1284/5649/1311/1291/3690/948/6385/3680/2335/158326/6696/6382/3655/3339/2815/3691/9900/3673
hsa04510	Focal adhesion	201	0.645706	1.56859	6.29249e-10	3.20177e-09	1.34422e-09	10366	tags=47%, list=18%, signal=38%	7409/64098/5880/3695/5579/894/330/1286/7424/1285/2885/3676/7408/5155/7450/2324/5156/3082/60/7057/8516/3678/1293/7094/5159/10451/7791/5906/5582/3479/8395/4633/7148/4638/7143/4660/2534/2889/896/1729/10398/5293/1298/1292/3918/22801/3371/3909/3791/10627/3672/5499/1277/256076/998/1956/1278/2321/387/5058/3908/56034/5604/7448/7058/5728/5062/5228/1282/1284/5595/8503/103910/5908/5649/5923/1311/1291/54776/…
hsa05205	Proteoglycans in cancer	201	0.643734	1.5638	9.30643e-10	4.60003e-09	1.93126e-09	11173	tags=49%, list=20%, signal=39%	5777/7409/3059/356/5579/7124/5336/3593/80326/5603/7471/7099/286/4318/7097/7040/5328/2885/6237/10855/355/9138/81029/5329/3082/60/7057/2099/4060/7484/288/3678/7476/6774/10451/5582/3479/7430/1634/4660/5293/3708/369/2535/818/3791/7483/11211/7855/5499/4478/1277/51384/998/7074/1956/1278/387/7480/5058/7472/22808/5604/3481/836/7448/2247/867/7475/7474/8322/7479/8325/5595/8503/6199/7078/54776/3690/6385/370…
hsa00590	Arachidonic acid metabolism	60	0.667983	1.55982	0.00037166	0.00112802	0.000473583	7905	tags=42%, list=14%, signal=36%	240/26279/2687/6916/4056/247/5742/151056/54979/5730/246/5322/5320/11145/8605/4048/1558/391013/27306/5319/9536/8644/2678/2879/1571
hsa04974	Protein digestion and absorption	103	0.655563	1.55974	2.35837e-06	9.2727e-06	3.89301e-06	9831	tags=48%, list=18%, signal=39%	9056/6546/3784/1286/486/4224/1285/478/1803/480/1296/7512/8645/10008/5644/91522/1293/5645/6547/7373/1298/1306/1292/1359/2006/1281/1277/1289/256076/3783/1278/1295/136227/1290/169044/5547/285641/1300/1282/1284/153201/1291/1305/481/85301/81578/206358/1357/1303
hsa04216	Ferroptosis	42	0.675078	1.55871	0.00135267	0.00354564	0.00148859	9156	tags=50%, list=16%, signal=42%	1536/51703/1356/3162/30061/23305/2512/10533/246/440738/6303/10162/8031/64116/9474/2879/2182/2730/2495/55240/84557
hsa00565	Ether lipid metabolism	50	0.670998	1.5587	0.00059466	0.00165929	0.00069663	8999	tags=46%, list=16%, signal=39%	26279/122618/7941/151056/54979/133121/5322/144110/5320/23646/254531/11145/8605/8613/8611/391013/5168/5319/10390/255043/79888/79153/5051
hsa04144	Endocytosis	250	0.636379	1.5535	1e-10	5.49206e-10	2.30576e-10	9887	tags=42%, list=18%, signal=35%	27128/3561/9744/3560/1234/23550/3559/116986/409/7852/3106/3133/2350/3134/64744/3107/9267/156/11031/3105/7456/440073/274/5371/116984/4218/832/10938/5156/2870/3135/868/2869/10094/10109/11021/653857/8395/9922/10093/7048/116985/10096/91782/1785/3579/30011/23096/80230/26119/382/253725/829/51019/387680/10097/8724/998/1956/81873/50855/387/3310/55616/4088/84440/1601/128866/89853/6643/84364/867/8729/10092…
hsa04657	IL-17 signaling pathway	94	0.651943	1.55035	2.5577e-05	8.84964e-05	3.7154e-05	9359	tags=47%, list=17%, signal=39%	3458/7124/4792/3627/6347/5603/4318/9641/7128/3553/6354/1437/27189/23765/841/8717/1051/3569/2920/4790/7186/8517/6280/23118/7187/6361/3596/6279/27190/836/6356/3551/2354/3727/5595/3565/6364/3725/7188/29761/5601/6374/2921/5600
hsa05160	Hepatitis C	156	0.641688	1.54947	1.0644e-07	4.49126e-07	1.88559e-07	10366	tags=45%, list=18%, signal=37%	356/3458/7124/4792/3627/10062/6772/4939/4938/91543/9641/8837/3665/9021/4599/7122/2885/4940/3455/355/10379/3661/3716/841/8717/7098/4600/6773/6774/4790/5010/7186/3434/137075/8517/5293/7132/369/7297/7533/3452/10686/7187/5521/3456/1956/3454/1870/8554/5604/836/578/3551/439996/148022/5595/8503/5515/637/842/3949/6041/9451/6256/5610/55844/1365/23562/5295/6654
hsa05410	Hypertrophic cardiomyopathy	99	0.65052	1.54776	6.53915e-06	2.43285e-05	1.0214e-05	11340	tags=51%, list=20%, signal=40%	3695/7124/489/6546/1636/4607/10368/7040/3676/93589/55799/60/778/8516/3678/3569/4624/1906/3479/4633/7043/6547/775/22801/51422/3672/8082/59285/1674/7134/3908/7273/7169/785/59283/4842/7171/7168/3690/3680/7139/782/6641/9254/7170/779/3655/5562/5564/3691
hsa04014	Ras signaling pathway	236	0.634278	1.54554	1.63607e-10	8.84502e-10	3.71346e-10	9211	tags=43%, list=16%, signal=36%	64926/2793/5880/83593/26279/7535/2322/356/1436/10235/5579/1435/115727/5336/10125/2323/25780/7424/94235/100271927/283455/2885/6237/10156/54979/2252/5155/2324/5156/3082/7010/27040/8844/23179/3363/4914/5159/5906/5582/3479/6789/2246/5900/5322/51378/4790/2114/5924/5320/8517/5293/11145/11186/8605/2113/598/382/3791/4804/391013/5966/9771/5922/998/7074/5319/1956/2321/387/51365/57186/5058/22808/8817/56034/…
hsa05165	Human papillomavirus infection	328	0.626102	1.53729	1e-10	5.49206e-10	2.30576e-10	9763	tags=41%, list=17%, signal=34%	4242/3659/356/3695/7124/5734/894/3106/3133/80326/3134/7471/8638/3107/1286/6772/6932/9641/10312/3955/1285/9636/3105/4599/2885/3676/3455/7450/355/81029/10379/3661/84699/3716/7057/841/3135/8516/8717/7484/3678/7476/7098/4600/6773/1293/5159/3993/7148/4790/8992/7143/1741/8517/896/5293/1298/3065/1292/7132/3918/7297/1740/2535/22801/3371/1027/3909/3672/7483/11211/7855/3452/7187/5521/1277/256076/4855/3456/…
hsa04614	Renin-angiotensin system	23	0.703185	1.53409	0.0114284	0.0236779	0.00994084	8617	tags=48%, list=15%, signal=41%	1636/3816/290/4012/1359/4142/5476/1215/5547/10159/1511
hsa04810	Regulation of actin cytoskeleton	230	0.629809	1.53407	6.52994e-10	3.27443e-09	1.37472e-09	11726	tags=49%, list=21%, signal=39%	7409/3683/3071/3689/89846/5880/7114/3695/57121/3684/7852/3687/3681/81553/6387/28984/26999/9459/6237/3676/730/2252/5155/9138/1902/5156/3682/10788/60/221178/5216/4627/8516/3678/10094/10109/3645/5159/10451/653857/8395/4633/2246/10093/7430/4638/10096/4660/51571/729/4629/3984/1729/10398/5293/9170/369/22801/10627/3672/3985/5499/4478/10097/998/7074/1956/81873/387/5058/22808/8817/56034/5604/2247/5062/100…
hsa04080	Neuroactive ligand-receptor interaction	367	0.623904	1.53292	1e-10	5.49206e-10	2.30576e-10	9775	tags=38%, list=17%, signal=32%	8698/27334/5724/53829/3001/5031/5732/6753/3640/10800/5023/1269/719/2359/5734/5368/5729/718/51738/5026/116443/2357/5739/140/9934/7253/2859/2358/728/1901/6343/2837/6752/10911/150/22953/6869/2696/5737/1814/64106/135/7433/1902/4886/11054/1903/57105/5644/154/10316/1134/4889/7434/148/3363/6019/1906/5733/5645/187/59350/6344/200959/10203/79924/9340/3269/1268/2150/79627/9170/2642/6013/5025/3360/5443/553/2…
hsa00770	Pantothenate and CoA biosynthesis	21	0.711769	1.53203	0.0115524	0.0237886	0.00998728	4534	tags=33%, list=8%, signal=31%	8875/8876/217/1806/51733/586/1807
hsa01521	EGFR tyrosine kinase inhibitor resistance	79	0.644721	1.52707	0.000126339	0.000404753	0.00016993	7897	tags=41%, list=14%, signal=35%	5579/5336/2885/558/5155/3717/5156/3716/3082/2621/3569/10018/6774/5159/5582/3479/5293/369/598/3791/1956/56034/3084/5604/2247/5728/253314/3570/5595/8503/6199/7039
hsa04151	PI3K-Akt signaling pathway	356	0.621551	1.52687	1e-10	5.49206e-10	2.30576e-10	8745	tags=38%, list=16%, signal=32%	2793/3561/3560/23533/2322/356/1436/3718/146850/5294/3695/3575/1441/118788/3559/57121/6850/894/930/8115/1435/1286/7099/3566/3558/7097/2323/7424/5008/1285/94235/3574/2885/3676/3455/2252/5155/3717/4602/7450/2324/84699/1902/5156/3716/3082/7010/7057/8516/3678/3569/10018/1293/4914/5159/9623/3479/2246/7148/51378/5979/4790/9180/7143/4846/8517/896/5293/1298/9170/1292/3918/22801/4170/3371/598/1027/7533/390…
hsa05217	Basal cell carcinoma	63	0.650989	1.52472	0.000455223	0.00135782	0.000570062	9518	tags=44%, list=17%, signal=37%	80326/7471/4616/10912/6932/81029/8643/7484/7476/2535/2736/7483/11211/7855/51384/7480/7472/7475/7474/578/8322/51684/7479/8325/650/1643/652/7478
hsa04142	Lysosome	132	0.633679	1.52315	3.49102e-06	1.3421e-05	5.63463e-06	11664	tags=51%, list=21%, signal=40%	7805/1521/1520/27074/2517/5641/10312/1075/53/3988/1201/1512/2760/1522/6556/162/1509/9516/1508/1777/4125/135112/5660/23062/54/968/410/10717/10577/1519/4126/51172/2548/4668/9476/1510/23335/23659/8906/5476/8692/2799/6609/9114/23163/245972/3423/8763/2581/1176/1200/411/1212/1511/3425/1514/2588/26503/11154/3916/5538/9583/533/8907/3373/2720/256471
hsa04820	Cytoskeleton in muscle cells	232	0.62481	1.52199	4.46631e-09	2.06046e-08	8.65054e-09	11340	tags=47%, list=20%, signal=38%	752/3695/272/7136/270/4607/1286/165904/1285/4606/478/480/3676/4608/9124/832/171024/23345/91010/60/7057/25777/25802/4627/8516/288/3678/4624/1293/7094/7791/633/2199/64236/4633/3930/10529/4635/1634/26287/4629/7140/1158/1824/1729/10398/1298/5318/1292/22801/3672/2006/1281/8082/2200/829/4001/84675/1674/161176/1277/1289/256076/22795/1278/56203/7134/1466/3908/2192/1290/7273/7058/29765/1462/7169/23224/128…
hsa05414	Dilated cardiomyopathy	104	0.640312	1.52178	2.33641e-05	8.16565e-05	3.42823e-05	11340	tags=50%, list=20%, signal=40%	3695/7124/489/6546/4607/113/10368/7040/196883/3676/93589/55799/60/778/8516/3678/4624/3479/4633/7043/6547/775/22801/153/111/3672/8082/59285/1674/5350/7134/3908/7273/7169/785/59283/4842/7171/7168/3690/3680/7139/5567/782/5566/6641/9254/7170/779/3655/109/3691
hsa03050	Proteasome	46	0.657242	1.52048	0.00321301	0.00772015	0.00324119	12028	tags=54%, list=21%, signal=43%	3458/5698/5699/5721/5720/5696/143471/5691/5684/5689/5686/5690/5694/5685/122706/9491/5702/5719/5705/5687/5704/23198/5701/51371/11047
hsa04215	Apoptosis - multiple species	32	0.67323	1.52036	0.00712437	0.0156015	0.00655005	12043	tags=59%, list=21%, signal=47%	330/841/10018/840/7132/598/4804/836/578/5366/637/842/27429/5601/57448/331/317/441925/329
hsa04072	Phospholipase D signaling pathway	147	0.630858	1.51952	1.84195e-06	7.32547e-06	3.07549e-06	7849	tags=37%, list=14%, signal=32%	27128/23533/146850/5294/2185/57121/6850/2207/5336/1606/5330/9267/113/196883/2885/6237/8525/5155/5737/1902/5156/8526/5159/8395/5900/2534/2205/5293/9170/1785/3579/8605/553/2914/8613/8611/1608/111/382/2912/8877/1956/387/10161/22808/554/56034/5604/5899/2206/3577/5595/8503/10411
hsa04020	Calcium signaling pathway	252	0.621031	1.51659	9.62459e-10	4.69029e-09	1.96915e-09	9763	tags=43%, list=17%, signal=36%	5724/952/2185/10800/5023/5579/57118/489/7852/5336/6546/5026/116443/2769/5330/7942/113/8911/7424/5153/196883/22953/6869/2252/5155/5737/2324/135/814/5156/9630/3082/4773/100130933/778/57105/844/154/4916/148/3363/5733/4914/5159/5582/2246/5979/4638/6547/4846/3269/5533/84876/777/255231/775/3708/8536/5025/3360/553/1816/153/4772/5261/818/3791/4775/8877/5350/1956/2321/116444/7134/5136/6786/3357/5532/8817/…
hsa05120	Epithelial cell signaling in Helicobacter pylori infection	70	0.642399	1.51628	0.000549346	0.00157086	0.000659502	9359	tags=40%, list=17%, signal=33%	6352/4067/5336/4792/5603/9020/10312/58494/1445/2920/4790/8992/50848/8517/3579/10392/998/1956/5058/836/3551/3577/9114/245972/3725/5601/2921/5600
hsa04071	Sphingolipid signaling pathway	120	0.629885	1.50759	1.60731e-05	5.73329e-05	2.40704e-05	12130	tags=52%, list=22%, signal=41%	8698/5880/5579/7124/2207/140/5603/5330/130367/1901/2771/4217/1903/8879/259230/8717/1509/5582/4790/7186/123099/2534/4846/2205/5293/7132/125981/5521/53637/81537/8877/165679/387/340485/55304/5604/5728/2206/6609/5526/5595/8503/5515/134/5527/637/10672/5590/5601/5600/9294/5338/55844/166929/5295/4363/2768/9517/624/5337/253782/5970
hsa04270	Vascular smooth muscle contraction	134	0.625188	1.50277	6.39437e-06	2.40484e-05	1.00964e-05	8971	tags=42%, list=16%, signal=35%	26279/5588/5579/5739/5330/113/5583/3779/3778/196883/10268/10335/2982/9138/135/778/4627/148/59/1906/2983/5582/5322/4638/10203/4660/79924/5320/4629/10398/775/3708/369/8605/553/4880/4637/111/5499/391013/5319/387/5580/5604/1909/10267/27345/4881/5595/54776/797/10672/3709/94274/808/5567
hsa04082	Neuroactive ligand signaling	199	0.618868	1.50236	3.19835e-07	1.33329e-06	5.59763e-07	9763	tags=39%, list=17%, signal=32%	2793/53829/5031/5023/5579/5368/5026/116443/140/9934/5330/113/6507/3359/64805/150/94235/196883/22953/2771/6869/140679/6539/43/1814/63910/6506/135/11054/154/6531/148/3363/5582/200959/3269/6512/79627/5025/3360/5443/2914/2900/6866/1816/153/5029/111/2912/181/2570/6570/8973/116444/3352/3357/2901/2904/1812/2564/285242/2892/10681/200909/134/4987/2791/2902/6540/2897/3362/8001/5567/1132/54331/3274/57030/55…
hsa00532	Glycosaminoglycan biosynthesis - chondroitin sulfate / dermatan sulfate	21	0.697015	1.50027	0.0179495	0.0348905	0.0146483	9301	tags=43%, list=17%, signal=36%	51363/29940/56548/166012/55501/50515/55454/54480/11285
hsa03020	RNA polymerase	33	-0.471217	-1.83447	0.00395908	0.00919357	0.00385979	12194	tags=52%, list=22%, signal=40%	5440/5438/55718/171568/84172/55703/10622/64425/10623/221830/5437/25885/661/10849/5435/51082/9533

## Sheet: Supplementary Table 9
ID	Description	setSize	enrichmentScore	NES	pvalue	p.adjust	qvalue	rank	leading_edge	core_enrichment
hsa05340	Primary immunodeficiency	37	0.890585	2.14144	1e-10	6.7451e-10	3.71517e-10	3465	tags=78%, list=6%, signal=74%	925/926/915/3932/916/29851/3561/4261/5788/7535/6890/920/29760/3718/695/6891/3575/973/958/959/23495/930/927/3543/57379/115650/5993/64421/100
hsa04940	Type I diabetes mellitus	23	0.933506	2.13094	1e-10	6.7451e-10	3.71517e-10	2066	tags=65%, list=4%, signal=63%	3458/356/5551/3002/942/941/4049/7124/3593/940/5799/355/3558/3592/3553
hsa05321	Inflammatory bowel disease	51	0.861675	2.12819	1e-10	6.7451e-10	3.71517e-10	4016	tags=71%, list=7%, signal=66%	3458/30009/3594/50615/3561/8807/59067/3606/6772/6775/2625/7124/64127/50943/3593/3586/8809/7099/7097/3558/3592/3553/3566/7100/3459/51561/7040/149233/3569/4094/6097/50616/4790/6095/6774/3596
hsa04061	Viral protein interaction with cytokine and cytokine receptor	97	0.824457	2.1271	1e-10	6.7451e-10	3.71517e-10	4143	tags=62%, list=7%, signal=57%	6351/4283/6352/1234/3627/10563/6846/3560/2833/6373/3561/8807/6375/3587/729230/6355/8740/3606/4049/7133/9560/2829/8743/6348/1237/3559/7124/1233/6370/1236/1436/1230/3586/1232/8809/1435/6347/414062/6387/6363/7852/6346/643/6367/6354/3558/10803/146433/6357/6368/1235/8797/1524/2920/3588/6366/3569/6369/6362/29949
hsa04064	NF-kappa B signaling pathway	102	0.814576	2.10523	1e-10	6.7451e-10	3.71517e-10	6417	tags=67%, list=11%, signal=59%	6351/3932/7535/8740/5588/4049/84433/9560/10673/330/7124/4050/29760/5579/695/4067/7412/958/959/929/4792/7099/1540/6850/6387/6363/5336/5971/10912/8837/4791/7128/27040/4616/9020/6357/3383/3553/8600/4615/7185/5328/3554/23643/128178/115650/2920/51135/353376/10892/6366/23118/4790/597/7188/8915/331/257397/1147/6885/8717/2921/7187/329/8517/598/7186/10913
hsa05140	Leishmaniasis	62	0.832374	2.0924	1e-10	6.7451e-10	3.71517e-10	4861	tags=61%, list=9%, signal=56%	3458/2209/5777/653361/2214/3689/6772/4689/1536/4688/1379/7124/5579/3593/3586/4792/7099/3684/3717/1378/7097/718/5603/3676/3592/3553/2212/4615/1535/2215/3459/7040/9103/51135/23118/4790/3716/6885
hsa05150	Staphylococcus aureus infection	78	0.824281	2.09219	1e-10	6.7451e-10	3.71517e-10	3084	tags=44%, list=5%, signal=41%	3683/2209/712/713/714/2214/3689/6404/5724/2358/717/719/3586/2359/716/2357/629/3684/715/718/2204/721/728/3383/2212/2213/3075/720/2215/1675/9103/8689/6403/390792
hsa04640	Hematopoietic cell lineage	80	0.821089	2.08925	1e-10	6.7451e-10	3.71517e-10	4233	tags=59%, list=8%, signal=54%	925/926/914/915/917/916/924/952/2209/921/1379/3559/7124/1441/920/2322/951/1436/3575/929/912/931/945/1435/930/3684/1378/3574/910/927/2323/911/3676/1380/913/2811/2208/1437/3553/7850/3566/3554/3569/3568/290/2814/933
hsa05332	Graft-versus-host disease	20	0.919803	2.07746	1e-10	6.7451e-10	3.71517e-10	2066	tags=85%, list=4%, signal=82%	3458/356/3824/5551/3002/3821/942/941/3812/7124/3811/940/3804/3802/355/3558/3553
hsa04650	Natural killer cell mediated cytotoxicity	119	0.796096	2.0663	1e-10	6.7451e-10	3.71517e-10	5456	tags=55%, list=10%, signal=49%	3458/356/3824/5551/4068/3002/3932/3683/919/3805/3821/7409/5777/2214/10870/7535/962/3689/51744/7305/3812/8743/5880/22914/7124/259197/7462/9437/2207/5579/2185/3937/3811/3804/6850/117157/5336/3802/3384/3809/3822/3455/355/27040/4277/1437/3383/2885/8797/2215/3823/3459/10451/5582/836/5533/4773/5532/2534/3456/3454/3845/6654/3452/5293
hsa04612	Antigen processing and presentation	52	0.833829	2.06425	1e-10	6.7451e-10	3.71517e-10	3875	tags=60%, list=7%, signal=56%	3458/925/926/3824/3805/972/4261/3821/1520/6890/567/3812/5721/7124/920/10437/5720/6891/3811/3804/6892/3802/927/3809/5641/3822/8302/3823/5993/4801/1508
hsa04672	Intestinal immune network for IgA production	33	0.858861	2.05593	1.341e-10	8.38733e-10	4.6197e-10	3483	tags=73%, list=6%, signal=68%	29851/3601/942/941/3695/10673/608/3600/6370/3586/958/959/23495/940/6387/7852/3676/3558/10803/9020/57379/115650/7040/3569
hsa05144	Malaria	49	0.831274	2.05226	1e-10	6.7451e-10	3.71517e-10	4266	tags=57%, list=8%, signal=53%	3458/3683/3606/3689/22914/1379/3820/7124/3586/7412/958/959/6347/7099/1378/7097/5175/3383/3592/3553/4615/7040/6403/3082/6401/3569/7057/2532
hsa05330	Allograft rejection	17	0.933507	2.04333	1.12811e-10	7.32208e-10	4.03297e-10	2003	tags=88%, list=4%, signal=85%	3458/356/5551/3002/942/941/7124/3593/3586/958/959/940/355/3558/3592
hsa05320	Autoimmune thyroid disease	32	0.857252	2.04012	2.72655e-10	1.67488e-09	9.22515e-10	1752	tags=41%, list=3%, signal=39%	356/5551/3002/942/941/7253/3586/958/959/940/1493/355/3558
hsa04060	Cytokine-cytokine receptor interaction	290	0.76876	2.03606	1e-10	6.7451e-10	3.71517e-10	5309	tags=48%, list=9%, signal=44%	3458/356/6351/10663/4283/6352/3604/1234/3627/10563/6846/3560/2833/6373/939/3594/50615/3561/8807/9235/246778/59067/3601/6375/3587/729230/6355/8740/3606/10148/4049/7133/9560/2829/8743/1439/6348/1237/10673/8784/3559/7124/608/1441/920/944/4050/3600/1233/3593/6370/1236/1436/1230/3586/1232/3575/958/959/23495/8809/1435/943/6347/414062/58191/6387/6363/7852/3574/6346/970/8718/9966/55801/282618/643/6367/34…
hsa04380	Osteoclast differentiation	132	0.778894	2.02905	1e-10	6.7451e-10	3.71517e-10	7795	tags=66%, list=14%, signal=57%	3458/55423/3932/2209/10288/10859/11006/653361/2214/6772/11025/7305/4689/8651/6688/4688/10326/79168/7124/11024/29760/695/3937/1436/353514/126014/11027/4792/1435/1540/10379/6850/23547/489/5336/10990/5971/5603/4791/3455/54209/9020/3553/2212/8600/2213/2885/6773/1535/9021/2215/3554/4982/814/3459/7040/9103/5468/5533/23118/3726/4790/4773/5532/3708/2534/3456/799/3454/3716/1147/6885/7048/5601/5293/1385/85…
hsa04659	Th17 cell differentiation	94	0.787778	2.0278	1e-10	6.7451e-10	3.71517e-10	5255	tags=57%, list=9%, signal=52%	3458/30009/915/917/3560/3932/919/916/3594/50615/3561/246778/59067/7535/5588/6772/10148/2625/3559/920/50943/3718/4792/3717/5603/3558/27040/3553/3566/3554/3459/51561/7040/861/149233/4794/5533/3569/6097/50616/4790/6095/6774/4773/9466/5532/6777/3716/1147/3572/7048/196/5601/6776
hsa04662	B cell receptor signaling pathway	81	0.789222	2.00814	1e-10	6.7451e-10	3.71517e-10	7795	tags=70%, list=14%, signal=61%	971/10288/10859/7409/11006/5777/27071/11025/84433/3635/5880/118788/79168/11024/29760/5579/695/4067/973/353514/11027/55024/4792/930/6850/23547/5336/10990/640/8519/974/1380/25780/2213/2885/10451/4794/5533/10892/4790/4773/5532/8915/933/1147/3845/6654/5293/8517/5290/5604/5534/8503/4893/4793/3551/5295
hsa05143	African trypanosomiasis	36	0.834911	2.00197	1.09965e-09	6.30467e-09	3.47259e-09	3483	tags=56%, list=6%, signal=52%	3458/356/3620/8542/3606/169355/7124/5579/3593/3586/7412/355/5330/3383/3592/3553/4615/5582/6401/3569
hsa05133	Pertussis	76	0.788206	2.00031	1e-10	6.7451e-10	3.71517e-10	3958	tags=49%, list=7%, signal=45%	3659/712/713/714/3689/3394/7124/717/3593/3586/710/929/716/7099/3684/715/114548/718/5603/721/834/725/3592/3553/840/4615/720/23643/51561/51135/836/2771/353376/3569/4790/29108/3661
hsa04620	Toll-like receptor signaling pathway	106	0.769354	1.99394	1e-10	6.7451e-10	3.71517e-10	7795	tags=58%, list=14%, signal=50%	6351/4283/6352/3627/6373/942/941/51311/6772/9560/6348/7124/51284/3593/958/929/4792/3663/7099/10379/414062/1326/7097/5603/3455/7098/7096/3592/9641/3553/3665/841/4615/10333/6773/7100/23643/51135/29110/353376/3569/23118/4790/3661/3456/3454/3716/1147/6885/5601/3452/5293/7187/54106/8517/5290/5604/8503/6696/3551/5295
hsa05134	Legionellosis	56	0.787837	1.96278	1e-10	6.7451e-10	3.71517e-10	6874	tags=64%, list=12%, signal=56%	3606/3689/1379/7124/3593/58484/929/4792/7099/3684/4671/1378/7097/718/4791/834/3592/3553/840/841/4615/7100/2920/836/51128/3569/4790/29108/57396/1195/2921/3310/10767/317/5861/56681
hsa05235	PD-L1 expression and PD-1 checkpoint pathway in cancer	89	0.765201	1.96217	1e-10	6.7451e-10	3.71517e-10	7795	tags=61%, list=14%, signal=52%	3458/5133/915/917/3932/919/916/29126/5777/7535/5588/6772/10125/920/10538/116071/940/4792/7099/3717/7097/5603/55509/27040/4615/3459/4794/5533/353376/4790/6774/4773/5532/27436/3716/1147/3845/5293/54106/6198/8517/5290/5604/3091/5534/8503/3460/4215/4893/1950/4793/5728/3551/5295
hsa04062	Chemokine signaling pathway	189	0.741895	1.95272	1e-10	6.7451e-10	3.71517e-10	7795	tags=56%, list=14%, signal=48%	6351/10663/4283/6352/1234/3627/10563/6846/2833/6373/6375/3702/2793/7409/729230/6355/653361/7454/6772/3055/9560/2829/1794/6348/1237/5880/5294/2268/23533/1233/5579/3718/146850/6370/2185/1236/1230/1232/4067/4792/10235/6347/3717/409/414062/58191/6387/6363/5336/9844/7852/6346/643/6367/5330/6354/10803/113/6357/6368/2885/6773/1235/156/1524/10451/5906/2920/94235/57580/2771/6366/6369/6362/5908/4790/6774/9…
hsa04630	JAK-STAT signaling pathway	163	0.743995	1.95235	1e-10	6.7451e-10	3.71517e-10	7795	tags=53%, list=14%, signal=46%	3458/3560/3594/50615/3561/246778/59067/3601/3587/5777/6772/6775/8651/1439/3559/1441/3600/3718/3593/3586/894/3575/3717/10379/3574/5292/55801/282618/3455/3558/5008/1437/3592/1154/316/2885/3566/6773/9021/5771/3459/133396/51561/4170/3588/149233/116379/3569/3976/5156/3568/50616/6774/9466/3596/29949/3456/10254/6777/3454/3467/3597/3716/3572/163702/3953/6654/6776/3452/8554/5293/5155/5618/598/282616/3562/…
hsa05152	Tuberculosis	165	0.743001	1.94959	1e-10	6.7451e-10	3.71517e-10	6790	tags=48%, list=12%, signal=43%	3458/2209/972/4261/3587/11151/2214/26253/1520/3606/3689/6772/64581/1379/7124/64127/4046/2207/3593/3586/929/64170/843/7099/3684/3717/3687/6850/1378/7097/718/4360/5603/30835/7096/3656/3592/3553/2212/10312/841/2213/4615/10333/2215/7421/3459/51561/7040/9103/51135/836/3588/5993/5533/8767/10892/8844/3569/1051/4801/4790/5532/8915/3456/3716/5601/3452/8717/818/54106/1385/317/805/8411/1594/3920/9902/10332/…
hsa04621	NOD-like receptor signaling pathway	184	0.74107	1.94936	1e-10	6.7451e-10	3.71517e-10	6302	tags=51%, list=11%, signal=46%	115362/6352/2633/115361/9051/838/2634/3606/6772/1536/330/7124/64127/199713/58484/9447/4210/2635/64170/4792/22861/6347/7099/11035/10379/4671/4938/4939/114548/171389/5603/7226/3455/7128/5330/834/4940/9641/114769/3553/837/3665/841/4615/6773/1535/118429/79792/388646/10010/2920/51135/10628/29110/63940/9474/8767/22900/3569/23118/4790/84674/1508/29108/3661/7188/10135/3708/331/3428/345611/3456/257397/106…
hsa04610	Complement and coagulation cascades	86	0.759217	1.93962	1e-10	6.7451e-10	3.71517e-10	5583	tags=47%, list=10%, signal=42%	712/713/714/3689/1379/717/5265/719/710/11326/716/629/3684/3687/1378/715/718/721/728/725/1380/5624/5345/3075/5328/720/1675/5329/1191/7035/4179/3818/730/2162/3078/5054/3426/10878/2153/2
hsa04660	T cell receptor signaling pathway	118	0.747523	1.93945	1e-10	6.7451e-10	3.71517e-10	8429	tags=62%, list=15%, signal=53%	3458/925/5133/926/915/917/3932/919/916/29851/5788/3702/7409/5777/7535/5588/84433/10125/7124/920/3937/3586/959/940/1493/4792/1326/927/5603/9402/3558/27040/1437/9020/2885/10451/868/4794/5533/10892/4690/5521/4790/4773/5532/5515/8915/2534/998/1147/6885/3845/6654/5601/5293/55012/8517/3565/5290/5604/5534/8503/5527/5062/4893/5058/4793/3551/5295/5525/5520/3567/1739
hsa05162	Measles	137	0.742494	1.93614	1e-10	6.7451e-10	3.71517e-10	7795	tags=55%, list=14%, signal=48%	356/915/917/3560/916/3561/6772/6504/3559/51284/3718/3593/894/940/4792/7099/10379/64135/4938/4939/7097/30835/3455/7128/355/3558/4940/3592/9641/4599/3553/3665/841/2213/4615/6773/51135/836/868/29110/1027/3569/23118/7161/4600/5610/4790/4179/6774/3661/3456/6777/3454/3716/1147/6885/5601/6776/3452/8717/5293/7187/54106/3310/317/8517/598/9451/103/10332/5290/8503/896/4793/3551/5295
hsa04668	TNF signaling pathway	118	0.745535	1.93429	1e-10	6.7451e-10	3.71517e-10	7115	tags=58%, list=13%, signal=50%	3659/6352/3627/4049/7133/330/7124/64127/3600/197259/7412/8809/4792/1435/843/6347/1540/11035/1326/5603/8837/7128/355/602/1437/9020/3383/3553/840/841/4217/7424/7185/4318/9021/84699/2920/836/79651/6401/3569/23118/1051/3976/3726/4790/7188/331/3456/257397/1147/1906/6885/5601/8717/5293/2921/7187/329/1385/8517/1386/7186/5290/5604/8503/83737/9530
hsa04658	Th1 and Th2 cell differentiation	78	0.759274	1.92719	1e-10	6.7451e-10	3.71517e-10	8329	tags=63%, list=15%, signal=54%	3458/30009/915/917/3560/3932/919/916/3594/3561/7535/5588/6772/6775/2625/3559/920/3718/3593/4792/3717/5603/3558/27040/3592/3566/3459/4794/5533/4094/4790/4773/5532/3596/6777/3716/1147/5601/6776/3516/8517/28514/3565/5534/3460/4793/3551/3567/3595
hsa04625	C-type lectin receptor signaling pathway	104	0.744691	1.92695	1e-10	6.7451e-10	3.71517e-10	7795	tags=61%, list=14%, signal=52%	3659/26253/6772/64581/93978/7124/4046/2207/338339/3593/3586/64170/4792/1540/10379/6850/114548/5336/5971/5603/30835/6367/4791/834/3558/51266/602/9020/3592/9641/3553/841/6773/1959/51561/868/5533/6237/10892/8844/3569/4790/29108/4773/5532/3708/8915/1147/3845/22808/5601/5293/6361/8517/805/10332/5290/5534/8503/4893/5058/3551/5295
hsa05164	Influenza A	154	0.728711	1.90595	1e-10	6.7451e-10	3.71517e-10	7839	tags=51%, list=14%, signal=44%	3458/356/6352/3627/4261/3606/6772/8743/7124/51284/5579/3593/91543/4792/6347/7099/3717/10379/64135/4938/4939/114548/3455/355/834/90865/7098/4940/3383/3592/9641/4599/3553/3665/841/4615/6773/8797/10241/9021/3459/3841/5371/51135/836/29110/3569/4600/5610/4790/29108/3661/3456/3454/3716/55916/1147/5644/3452/8717/5293/7187/317/8517/390748/103/5290/5604/8503/3460/60/5611/896/4793/3551/5295/7514/8766
hsa05168	Herpes simplex virus 1 infection	159	0.72326	1.8955	1e-10	6.7451e-10	3.71517e-10	7808	tags=53%, list=14%, signal=46%	3458/356/6352/972/8740/6772/4049/6890/567/29992/330/7124/3593/6891/5452/64170/4792/6347/3717/10379/6892/6850/64135/4938/4939/7097/718/115004/684/3455/355/6672/5199/7098/4940/3592/9641/3553/3665/841/4615/6773/9021/3459/5371/51135/836/29110/29915/3569/23118/5610/4790/3661/7188/3456/3454/3716/1147/6885/6430/3452/5500/8717/5293/7187/54106/56829/329/317/8517/598/9451/7186/6427/6432/5290/8503/3460/2999…
hsa05169	Epstein-Barr virus infection	180	0.715908	1.88189	1e-10	6.7451e-10	3.71517e-10	7808	tags=49%, list=14%, signal=43%	3627/915/917/3683/919/916/6772/6890/567/7124/29760/3718/695/6891/894/4067/958/4792/930/10379/6892/6850/4938/4939/7097/5336/5971/10912/5603/4791/3455/7128/355/953/1380/9636/4940/2208/4616/9020/3383/9641/3665/841/4615/6773/51135/836/29110/10018/4794/1027/9541/3569/23118/5610/4790/6774/3661/7188/3456/3454/3716/1147/6885/5601/3452/8717/5293/5706/51426/7187/10213/3516/3065/317/8517/965/7186/5701/5290/…
hsa05323	Rheumatoid arthritis	77	0.739577	1.87754	1e-10	6.7451e-10	3.71517e-10	2679	tags=36%, list=5%, signal=35%	3458/6352/3683/942/941/3606/3689/6348/10673/7124/4050/3600/940/1493/1435/6347/7099/414062/7097/6387/1437/3383/3553/10312/8600/51561/7040/2920
hsa05135	Yersinia infection	136	0.718933	1.87343	1e-10	6.7451e-10	3.71517e-10	7870	tags=54%, list=14%, signal=46%	925/926/3932/7409/7535/7454/3606/5880/2533/7124/920/58484/2185/3937/3586/4210/4792/6347/7099/114548/9844/927/5603/834/3676/3558/27040/7456/3553/2212/4615/391/10094/6195/10096/10451/51135/29110/8395/9138/653857/3569/23118/10109/10092/4790/29108/10097/4773/3661/3456/998/382/1147/6885/5601/81873/8935/5293/8517/64283/7186/5290/5604/3984/8503/6197/6093/10095/60/3551/5295/10093
hsa05142	Chagas disease	101	0.723442	1.86733	1e-10	6.7451e-10	3.71517e-10	8953	tags=58%, list=16%, signal=49%	3458/356/6352/915/917/919/916/712/713/714/6348/7124/3593/3586/4792/6347/7099/414062/7097/718/2769/5603/8837/355/5330/3558/3592/1636/3553/841/4615/10333/3459/7040/51135/2771/3569/5521/4790/5515/9630/3456/1147/5054/7048/5601/5293/54106/8517/5290/8503/3460/3551/5295/5520/2773/6416/3576/23236
hsa05145	Toxoplasmosis	97	0.719872	1.85727	1e-10	6.7451e-10	3.71517e-10	6048	tags=45%, list=11%, signal=41%	3458/1234/4261/3587/6772/8651/5294/330/7124/23533/240/146850/3593/3586/958/959/4792/7099/3717/7097/5603/3592/841/4615/3459/23643/7040/51135/836/3588/2771/23118/4790/6774/331/345611/3716/1147/6885/5601/329/3310/8517/598
hsa05417	Lipid and atherosclerosis	214	0.702457	1.84965	1e-10	6.7451e-10	3.71517e-10	7094	tags=46%, list=13%, signal=40%	356/6352/7409/653361/3606/4689/8743/1536/6348/4688/7124/3593/5452/4067/7412/6648/958/959/929/4792/6347/7099/3717/414062/7097/114548/5603/355/5330/834/9619/7494/4973/3383/3592/9641/3553/840/3665/841/4217/4615/10333/1535/8797/4318/10451/23643/10010/5906/2920/51135/836/6403/29110/5468/19/5533/6401/353376/9138/3569/23118/5908/4790/29108/6774/4773/3661/5532/3708/3456/998/1558/1147/839/6885/3845/5601/2…
hsa04623	Cytosolic DNA-sensing pathway	80	0.724741	1.84409	4.88733e-10	2.94954e-09	1.6246e-09	5309	tags=42%, list=9%, signal=39%	6351/6352/3627/81030/3606/9560/9447/4210/197259/25939/4792/11035/114548/115004/834/90865/9641/3553/840/3665/841/79792/836/29110/3569/4790/29108/3661/3428/3456/1147/1777/84265/3452
hsa04514	Cell adhesion molecules	136	0.696525	1.81504	1e-10	6.7451e-10	3.71517e-10	3791	tags=31%, list=7%, signal=29%	925/5133/201633/926/914/3683/29851/80380/5788/29126/6693/942/923/941/3385/3689/10666/120425/6614/6404/3695/920/6402/7412/958/959/940/64115/1493/3684/3384/927/3676/5175/84628/3383/57689/6403/6401/57863/139065/137075
hsa04670	Leukocyte transendothelial migration	112	0.698355	1.81019	1e-10	6.7451e-10	3.71517e-10	8383	tags=44%, list=15%, signal=37%	3683/3702/399/7409/653361/3689/4689/1536/83593/5880/4688/5579/2185/7412/3684/6387/5336/7852/5603/3676/5175/3383/7294/1535/4318/10451/5906/5582/2771/6494/137075/5908/7430/998/103910/50848/7408/5293/10627/5010/58494/5290/8503/6093/60/4633/5295/2773/4478
hsa04666	Fc gamma R-mediated phagocytosis	95	0.701685	1.80726	6.70834e-10	3.97874e-09	2.19147e-09	8110	tags=48%, list=14%, signal=41%	2209/5788/7409/653361/2214/7454/3055/3635/5880/5579/4067/6850/5336/27040/2212/2213/10094/2215/10096/10451/5582/8395/274/653857/10109/10092/4082/10097/998/382/81873/8605/7408/5293/6198/5290/5604/3984/8503/8613/10095/5058/5295/3985/10093/8877
hsa04622	RIG-I-like receptor signaling pathway	71	0.695943	1.76438	3.04411e-07	1.47489e-06	8.12365e-07	10861	tags=61%, list=19%, signal=49%	3627/7124/3593/4792/843/1540/64135/5603/79132/9636/3592/9641/3665/841/57169/10010/29110/9474/4790/3661/3456/9140/3467/1147/6885/5601/3452/8717/7187/8517/7186/1654/103/4793/3551/3576/80143/64343/340061/4214/338376/8737/5599
hsa05310	Asthma	16	0.812736	1.76036	0.000270644	0.00104608	0.000576178	8227	tags=69%, list=15%, signal=59%	7124/2207/3586/958/959/6037/3596/6356/3562/3565/3567
hsa04936	Alcoholic liver disease	142	0.674392	1.7599	1e-10	6.7451e-10	3.71517e-10	9368	tags=46%, list=17%, signal=38%	356/712/713/714/7124/717/3593/719/929/4792/7099/718/5603/217/721/355/728/9020/3592/9641/3553/841/4217/4615/720/23643/2920/51135/6932/836/29110/3569/23118/4790/3661/9663/3456/257397/50507/1147/6885/51422/23765/29896/5562/5601/3452/8717/2921/7187/1375/8517/23411/1571/34/125/23175/3551/6416/2308/51/3576/3929/2919/224
hsa05167	Kaposi sarcoma-associated herpesvirus infection	189	0.667024	1.75566	1e-10	6.7451e-10	3.71517e-10	7795	tags=43%, list=14%, signal=37%	1234/2793/942/6772/3055/1237/5294/23533/131450/1233/146850/1230/1232/4067/4792/3717/10379/6850/5336/718/5603/3455/355/7098/9976/4277/1437/3383/9641/3665/841/6773/3459/2920/7538/6932/836/29110/64422/94235/5533/57580/7316/3569/5610/4790/6774/4773/3661/5532/3708/3456/344807/3454/2247/3716/1147/59345/3572/3845/5601/3452/8717/5293/5155/2921/7187/1385/8517/805/7186/5290/5604/3091/5534/8503/4893/5925/35…
hsa04148	Efferocytosis	157	0.66673	1.74677	1e-10	6.7451e-10	3.71517e-10	8831	tags=45%, list=16%, signal=38%	55423/84868/712/713/5777/714/89790/5031/5734/10326/91937/26762/29933/5732/240/3586/338440/1844/3717/489/10062/9844/64805/5603/834/5175/8578/23166/3988/961/840/1524/558/10396/7040/836/5468/19/1901/1847/9023/1051/55113/4773/7057/286410/55754/65082/2621/818/100133941/177/1375/1385/23200/389668/5604/3091/23411/246/3685/10461/114786/3690/55576/8877/9261/5029/203859/8754/84465
hsa04613	Neutrophil extracellular trap formation	179	0.661174	1.73838	1e-10	6.7451e-10	3.71517e-10	7795	tags=37%, list=14%, signal=32%	3683/2209/51311/653361/2214/3689/64581/4689/6404/1536/5880/4688/1379/2358/27180/51284/5579/2359/2357/7099/3684/6850/1378/7097/5336/718/5603/5330/834/728/4353/366/2811/23569/2212/837/1535/2215/79792/5582/6403/8346/51564/8355/8339/4790/9555/10533/9734/6885/5293/177/3065/55869/8368/3012/55506/5290/5604/8503/8520/566/8345/60/3690/5295
hsa04210	Apoptosis	135	0.667495	1.73836	1.28339e-10	8.17568e-10	4.50313e-10	8111	tags=46%, list=14%, signal=39%	356/5551/3002/1521/1520/8743/1439/330/7124/4792/843/10912/8837/1075/355/7277/4616/9020/840/841/4217/8797/7185/4170/836/1512/10018/5366/1519/4790/1508/597/3708/331/4001/4914/1522/1147/839/3845/5601/143/2081/8717/5293/329/317/8517/598/9451/7186/3562/5290/5604/1514/8503/472/60/4893/3551/5295/1509
hsa04217	Necroptosis	153	0.663181	1.73369	1e-10	6.7451e-10	3.71517e-10	6818	tags=39%, list=12%, signal=34%	3458/356/81030/6772/6775/8743/1536/330/7124/3718/197259/7099/1540/11035/3717/10379/114548/8837/3455/7128/355/834/90865/7098/2752/3553/841/6773/8797/3459/2512/353376/51510/5610/29108/6774/7188/331/9555/3456/6777/10616/3454/3716/29082/5601/8605/6776/3452/8717/55072/818/91782/329/25978/7186/3012/55506/246
hsa05322	Systemic lupus erythematosus	112	0.66708	1.72913	5.36599e-09	2.97726e-08	1.63986e-08	4432	tags=24%, list=8%, signal=22%	3458/2209/712/713/942/941/714/2214/7124/717/3586/6737/958/959/940/716/715/718/721/2212/720/2215/8346/8355/8339/9555/730
hsa05170	Human immunodeficiency virus 1 infection	204	0.650247	1.71343	1e-10	6.7451e-10	3.71517e-10	8053	tags=41%, list=14%, signal=35%	356/1234/915/917/919/916/2793/7133/6890/567/5880/164668/7124/60489/920/5579/6891/2185/25939/200315/4792/7099/6892/7097/5336/7852/5603/115004/200316/684/140564/355/841/4615/51135/5582/836/29110/94235/5533/2771/27350/85363/23118/4790/4773/3661/7188/5532/3708/3456/1147/59345/6885/3845/5601/3452/8717/5293/6198/545/8517/598/130340/805/7186/5290/5604/5534/3984/8503/5062/472/4893/8450/5058/3551/10681/52…
hsa04145	Phagosome	132	0.654822	1.70584	8.3603e-10	4.87448e-09	2.68484e-09	7968	tags=38%, list=14%, signal=33%	2209/11151/653361/2214/1520/3689/64581/6890/4689/1536/4688/6891/4481/929/7099/3684/715/7097/718/8685/4360/2204/30835/7277/4353/4973/2212/10312/2213/10333/1535/2215/9103/23673/7057/8992/81035/8411/3920/9902/3673/10332/3685/1514/83547/60/3690/23545/523/200576
hsa04664	Fc epsilon RI signaling pathway	66	0.672513	1.69501	5.80703e-06	2.49702e-05	1.37535e-05	8484	tags=50%, list=15%, signal=42%	7409/3635/5880/7124/240/2207/695/3937/4067/6850/241/5336/5603/27040/1437/2885/10451/3596/2534/3845/6654/5601/8605/5293/3562/3565/5290/5604/8503/4893/5295/3567/6416
hsa05221	Acute myeloid leukemia	67	0.670378	1.69108	4.69904e-06	2.04616e-05	1.12702e-05	8805	tags=55%, list=16%, signal=47%	2209/6688/2322/11040/1436/929/3684/1050/5292/4353/1437/2885/1053/5371/861/6932/4790/597/6774/6777/1147/3845/6654/862/6776/5293/6198/8517/3562/5290/5604/8503/4893/3551/5295/1848/673
hsa04611	Platelet activation	123	0.649979	1.69026	1.27224e-08	6.94681e-08	3.82628e-08	9293	tags=47%, list=17%, signal=39%	54518/10125/5294/23533/2207/146850/695/3937/4067/5023/10235/6850/5336/64805/5603/83706/8673/6916/5330/113/2811/2212/5739/5742/5906/2982/2771/9138/2983/10672/5908/3708/2534/2814/4659/103910/8773/196883/8605/7408/5500/5293/4638/5567/10627/3673/5290/8503/6093/60/3690/5028/5295/2773/2149/23236/84876/387
hsa05202	Transcriptional misregulation in cancer	192	0.639533	1.68301	1e-10	6.7451e-10	3.71517e-10	7371	tags=41%, list=13%, signal=35%	3002/3560/2209/51513/942/64919/6688/3695/330/2322/1436/894/958/929/2313/4005/3684/1050/10912/5079/3398/4353/1437/4616/4066/7850/7185/4318/5328/1053/5090/171558/3087/5371/861/5468/1027/4300/64332/3569/1051/4094/8355/4149/2530/4790/597/4914/604/5966/860/55589/6935/1655/4299/7048/2005/5218/862/3479/648/7403/51426/2120/329/3065/905/1669/51274/7849/598/466/3562/4613/7030/472/221037/6760
hsa05166	Human T-cell leukemia virus 1 infection	201	0.636816	1.6794	1e-10	6.7451e-10	3.71517e-10	7798	tags=41%, list=14%, signal=35%	915/917/3560/3932/3683/916/3561/3601/3689/4049/567/6688/3559/7124/920/3600/3718/894/958/4792/5971/4791/3558/113/1437/9020/3383/7850/1959/3554/84699/115650/7040/7538/5533/10744/119504/3569/9519/4801/4790/4773/5532/331/8829/6777/3716/1147/196883/3845/9184/7048/5601/2005/6776/5293/5567/1385/545/8517/598/1386/10393/29945/2113/996/5290/5604/5534/8850/8503/2874/6908/472/4215/4893/5925/896/5728/3551/529…
hsa04657	IL-17 signaling pathway	94	0.647562	1.66688	1.41604e-06	6.4949e-06	3.57736e-06	6636	tags=43%, list=12%, signal=38%	3458/3627/7124/4792/6347/5603/7128/6354/1437/9641/3553/841/4318/2920/836/29110/27189/3569/23118/1051/4790/7188/3596/257397/1147/6885/6279/23765/29761/5601/6280/8717/2921/7187/7184/6361/8517/6356/7186/3565
hsa05161	Hepatitis B	161	0.635597	1.6666	2.3181e-09	1.30726e-08	7.20032e-09	10324	tags=47%, list=18%, signal=38%	356/6772/6775/7124/5579/3718/2185/4792/843/7099/3717/64135/7097/5603/355/7098/9641/3665/841/4615/2885/6773/4318/1959/84699/7040/51135/5582/836/29110/353376/3569/23118/4790/6774/4773/3661/3456/6777/3454/3716/1147/6885/3845/7048/6654/5601/6776/3452/5293/7187/1385/317/8517/1386/1654/5290/5604/8503/4893/5925/3551/5295/6416/673/3576/890/637/7043/5111/7529/4214/7297/10488/7046
hsa05163	Human cytomegalovirus infection	217	0.631512	1.66301	1e-10	6.7451e-10	3.71517e-10	7938	tags=39%, list=14%, signal=34%	356/6351/6352/1234/2793/3587/6890/9560/567/6348/5734/5880/7124/5732/5579/6891/2185/1230/1232/4792/6347/6892/414062/6387/7852/5603/115004/355/5330/113/3553/841/2885/3554/84699/5582/836/3588/29110/94235/5533/2771/9138/3569/5156/10672/4790/6774/4773/3661/7188/5532/3708/3456/11214/3716/1147/196883/59345/3845/6654/3452/8717/5293/5567/1385/6198/8517/1386/805/7186/5290/5604/5534/3685/8503/6093/4893/5925…
hsa03050	Proteasome	46	0.675186	1.66204	0.000158798	0.000635194	0.000349862	8425	tags=48%, list=15%, signal=41%	3458/5698/5699/5721/5696/5720/5684/143471/5685/5687/5686/5689/5706/10213/5691/5682/51371/5701/23198/5690/5683/5718
hsa05146	Amoebiasis	101	0.643207	1.66023	4.48348e-07	2.14211e-06	1.17986e-06	7322	tags=39%, list=13%, signal=34%	3458/3689/7124/5579/3593/3586/929/912/7099/3684/7097/910/5272/2769/5330/911/913/1437/1286/3592/1285/3553/7850/3554/7040/2920/5582/836/3569/4790/9630/909/5293/2921/5567/5052/5290/8503/5269
hsa05130	Pathogenic Escherichia coli infection	196	0.629914	1.6601	1e-10	6.7451e-10	3.71517e-10	7870	tags=39%, list=14%, signal=34%	356/5777/4542/3071/64005/3606/3059/27128/8743/7124/4640/4792/57121/7099/4671/114548/5603/355/834/7277/9267/7456/3553/840/2212/837/841/4615/7100/8797/10094/3554/10096/26999/51135/836/9138/653857/3569/23118/10109/4690/1902/10092/10672/137075/10006/4790/29108/10097/7430/2534/998/257397/382/10802/1147/4645/6885/5601/81873/8717/5010/8517/7186/147945/5861/5062/9871/6093/10095/60/7009/5058/4793/3551/100…
hsa05416	Viral myocarditis	48	0.671709	1.65436	0.000108886	0.000445915	0.000245608	4159	tags=31%, list=7%, signal=29%	5551/3683/942/941/3689/5880/958/959/940/3383/841/836/4624/8082/2534
hsa04933	AGE-RAGE signaling pathway in diabetic complications	100	0.638798	1.64992	1.14142e-06	5.30605e-06	2.92255e-06	8953	tags=46%, list=16%, signal=39%	6772/1536/7124/5579/7412/6347/3717/5336/5292/5603/5330/1286/3383/1285/3553/7424/7040/836/1027/6401/3569/4790/6774/998/6777/50507/1906/3845/5054/7048/5601/6776/5293/177/2152/5290/8503/4893/7056/5295/27035/1729/5580/2308/3576/23236
hsa03250	Viral life cycle - HIV-1	63	0.653818	1.64572	3.70962e-05	0.000155623	8.57165e-05	8337	tags=43%, list=15%, signal=37%	1234/164668/60489/920/25939/200315/7852/200316/684/140564/22936/4599/6827/4300/27350/85363/4600/29969/29082/905/4131/11168/8850/7514/9582/8178/5903
hsa05160	Hepatitis C	156	0.623162	1.63241	2.27148e-08	1.20214e-07	6.62133e-08	7795	tags=38%, list=14%, signal=33%	3458/356/3627/6772/7124/91543/4792/10379/4938/4939/10062/8837/3455/355/7098/4940/9641/4599/3665/841/2885/6773/9021/3434/836/29110/4600/5521/5610/137075/4790/6774/3661/5515/3456/3454/3716/1147/3845/6654/439996/3452/8717/8554/5293/7187/317/5010/8517/9451/7186/7533/5290/5604/8503/4893/1950/5925/3551/5295
hsa00380	Tryptophan metabolism	41	0.668685	1.62598	0.000695408	0.0025449	0.00140172	5895	tags=37%, list=10%, signal=33%	3620/259307/169355/8564/8942/217/1545/316/23498/6999/11185/15/64577/4129/26
hsa03265	Virion - Ebolavirus, Lyssavirus and Morbillivirus	12	0.784341	1.62358	0.00454542	0.0138374	0.00762157	6651	tags=58%, list=12%, signal=51%	6504/30835/432/2213/1134/4179/10332
hsa05131	Shigellosis	244	0.608755	1.60873	1.12665e-10	7.32208e-10	4.03297e-10	10104	tags=44%, list=18%, signal=36%	6352/5588/3606/3059/27128/3101/7124/58484/929/4792/7099/4671/114548/5336/9844/718/23157/5603/115004/92610/5330/834/9267/1437/23048/3553/837/7321/4615/7100/10241/10094/3554/10096/29110/10318/9474/8767/10892/7316/653857/23118/10109/8355/10092/4790/29108/10097/3661/7188/831/3708/8915/3456/998/257397/10616/9140/382/5216/103910/1147/199746/6885/5601/81873/8717/5293/64121/55072/11146/10392/10627/6198/8…
hsa04151	PI3K-Akt signaling pathway	355	0.527928	1.6067	6.76886e-07	3.18971e-06	1.75688e-06	9000	tags=32%, list=16%, signal=27%	356/3560/3561/2793/3695/118788/5294/3559/23533/1441/2322/3718/146850/1436/894/3575/1435/930/57121/7099/3717/6850/7097/3574/8115/2323/3455/3676/3558/4602/5008/1286/1285/2885/3566/7424/2252/2246/84699/4170/3082/94235/10018/1027/256076/3569/10161/5156/5521/1902/4790/5515/7057/4914/3456/5934/3454/2247/3716/1147/59345/3845/6654/4515/5562/8516/3371/3452/3479/5293/5155/23035/1385/6198/5618/55012/7184/85…
hsa05132	Salmonella infection	247	0.606215	1.60197	1e-10	6.7451e-10	3.71517e-10	8158	tags=38%, list=15%, signal=33%	5788/399/838/3071/3606/27128/8743/5294/330/7124/58484/197259/929/4792/7099/11035/4671/7097/114548/9844/5603/834/7277/9267/6993/3553/840/837/841/4615/10333/7100/391/8797/10094/10096/26999/23643/79792/51135/6932/836/8767/6237/653857/3569/23118/10109/10092/10006/4790/29108/10097/998/257397/382/5216/103910/1147/6885/65082/10640/5601/81873/8717/5293/55207/54106/329/9648/10392/10627/112574/7184/8517/38…
hsa00565	Ether lipid metabolism	49	0.643792	1.5894	0.000750789	0.00271865	0.00149742	10489	tags=57%, list=19%, signal=47%	26279/7941/122618/54979/151056/133121/11145/284161/5322/5320/254531/5319/391013/8605/10390/8613/54947/144110/5051/5168/79153/255043/23646/8611/79888/8540/100137049/85465
hsa04917	Prolactin signaling pathway	70	0.618713	1.56934	0.000519556	0.00196403	0.00108178	8057	tags=40%, list=14%, signal=34%	3659/6772/8651/894/3717/5603/1154/8600/2885/2099/9021/4790/6774/6777/3845/6654/5601/6776/5293/5618/5290/5604/8503/122809/2592/4893/5295/8792
hsa04130	SNARE interactions in vesicular transport	32	0.652654	1.55321	0.00742788	0.0206064	0.0113499	10617	tags=56%, list=19%, signal=46%	8676/10791/8673/6843/6810/112755/55014/8773/143187/8674/10282/8675/662/2054/9482/10490/8417/53407
hsa05203	Viral carcinogenesis	192	0.589674	1.5518	1.27644e-07	6.36372e-07	3.50511e-07	8429	tags=38%, list=15%, signal=32%	1234/1237/1233/3718/1232/894/4067/4792/10379/6850/718/4791/6672/3665/841/2885/7185/1959/84699/5922/836/8346/1027/51564/5366/8339/9519/5610/4790/2961/6774/3661/7188/998/6777/5934/5966/9734/3716/3572/3845/6776/8717/5933/5293/7187/3516/5567/3065/1385/55869/8368/8517/1386/7186/1654/2959/7533/5290/2960/8850/8503/6908/8345/4893/5925/896/5295/2967/2957/9261/1739
hsa05205	Proteoglycans in cancer	201	0.587945	1.55052	5.92505e-08	3.04211e-07	1.67558e-07	10015	tags=42%, list=18%, signal=35%	356/7409/5777/3059/7124/5579/3593/7099/80326/7471/7097/5336/5603/355/10855/2885/2099/4318/5328/10451/7040/286/5582/7855/836/5329/4060/3082/6237/9138/81029/6774/4660/7430/7479/3708/7057/998/4659/2247/7472/288/1655/3845/1634/6654/22808/5500/3479/5293/818/5567/7074/6198/3673/5290/5604/5962/3091/3685/1514/8503/2535/6093/7474/7483/858/60/4893/5058/3690/5295/7484/4478/7476/8826/673/51384/8323/3678/387/…
hsa04810	Regulation of actin cytoskeleton	229	0.586365	1.54662	2.583e-08	1.34629e-07	7.4153e-08	9000	tags=38%, list=16%, signal=32%	3683/7409/3071/3689/7114/3695/5880/89846/3681/57121/3684/3687/81553/6387/7852/3682/3676/221178/9459/2252/10094/2246/10788/51571/10096/28984/26999/10451/8395/6237/9138/653857/10109/5156/1902/10092/10672/10097/4660/7430/998/4659/730/2247/5216/103910/3845/6654/22808/81873/3645/8516/5500/5293/5155/4638/7074/10627/3673/5290/56034/5604/5962/3685/3984/8503/5062/6093/10095/3672/60/4893/1950/4633/5058/369…
hsa05171	Coronavirus disease - COVID-19	227	0.583974	1.54024	1.70037e-08	9.13951e-08	5.034e-08	5572	tags=32%, list=10%, signal=29%	3627/712/713/51311/714/6772/1536/7124/717/51284/5579/3593/719/716/4792/6347/7099/629/10379/6850/715/64135/4938/4939/7097/114548/5336/718/5603/115004/3455/721/834/728/3558/7098/9636/4940/1437/3592/9641/1636/4599/3553/2212/4615/6773/720/1675/51135/5582/6403/29110/3569/23118/4600/5610/4790/6774/3661/8829/3456/730/3454/3716/2162/1147/3572/6885/5601/3452/5293/7187
hsa00770	Pantothenate and CoA biosynthesis	21	0.681398	1.5393	0.0116417	0.0298861	0.0164611	3272	tags=33%, list=6%, signal=31%	8875/8876/1806/217/586/51733/1807
hsa00590	Arachidonic acid metabolism	59	0.613422	1.53626	0.00168957	0.00558858	0.00307816	6988	tags=37%, list=12%, signal=33%	26279/240/6916/54979/151056/247/2687/5742/4056/5730/11145/5322/1558/5320/5319/391013/8605/4048/2678/246/874/1571
hsa05223	Non-small cell lung cancer	72	0.601885	1.52802	0.00091588	0.00324807	0.00178902	8028	tags=40%, list=14%, signal=35%	83593/5579/3718/5336/10912/4616/2885/6789/5582/3082/6774/6777/27436/3845/6654/6776/5293/51426/5915/5290/5604/3799/3798/8503/4893/1950/5925/5295/11186
hsa00591	Linoleic acid metabolism	29	0.648661	1.52718	0.00733262	0.0205075	0.0112954	6988	tags=41%, list=12%, signal=36%	26279/54979/151056/11145/5322/1558/5320/5319/391013/8605/246/1571
hsa05120	Epithelial cell signaling in Helicobacter pylori infection	70	0.599639	1.52096	0.00224738	0.00729339	0.00401717	12225	tags=51%, list=22%, signal=40%	6352/4067/4792/5336/5603/9020/10312/2920/836/4790/998/8992/1147/50848/5601/2921/10392/8517/58494/1445/5058/23545/523/3551/6416/3576/526/2919/3579/5599/528/527/9550/7082/102/4233
hsa04068	FoxO signaling pathway	129	0.578787	1.50697	4.74265e-05	0.000196563	0.000108266	9728	tags=42%, list=17%, signal=35%	356/8698/8743/3586/894/3575/6648/116986/10912/5603/4616/2885/6789/7040/10018/1027/1901/10365/11067/3569/6774/604/5934/9140/1147/51422/3845/1032/7048/6654/5562/5601/3479/5293/51701/5290/5604/23411/8503/10733/472/4893/1950/901/5728/3551/5295/847/2308/673/11345/23678/1263/7043
hsa04014	Ras signaling pathway	234	0.568558	1.50201	1.19086e-07	6.02436e-07	3.31819e-07	8028	tags=37%, list=14%, signal=32%	356/64926/2793/26279/7535/10125/83593/5880/2322/5579/1436/1435/10235/5336/2323/115727/54979/27040/25780/2885/7424/2252/2246/5900/283455/6789/5906/5922/5582/29110/100271927/3082/94235/10156/23179/6237/8844/51365/5156/11145/5908/4790/3363/8036/4914/998/5322/5899/2247/5966/382/5320/1147/59345/3845/6654/5319/22808/5601/391013/8605/3479/5293/5155/5567/7074/8517/598/805/2113/5898/5290/56034/5604/8503/5…
hsa03020	RNA polymerase	33	-0.418072	-1.68818	0.00896746	0.0239132	0.0131713	7224	tags=55%, list=13%, signal=48%	30834/84172/5439/10623/5437/661/5435/5430/55718/5441/51082/64425/10849/5434/171568/25885/9533/5438

## Sheet: Supplementary Table 10
ID	Description	setSize	enrichmentScore	NES	pvalue	p.adjust	qvalue	rank	leading_edge	core_enrichment
hsa04672	Intestinal immune network for IgA production	46	0.862029	2.26637	1e-10	6.35185e-10	2.39766e-10	3131	tags=78%, list=6%, signal=74%	940/3601/959/941/942/7852/3676/3111/3112/29851/10673/608/3109/3117/3122/23495/3600/57379/3115/115650/6370/3695/3119/3123/3113/6387/958/3127/3586/3120/9020/3118/3108/3558/7040/10803
hsa05340	Primary immunodeficiency	37	0.849788	2.20109	1e-10	6.35185e-10	2.39766e-10	5737	tags=81%, list=10%, signal=73%	3575/5788/29760/3718/3932/959/915/695/29851/916/925/926/930/920/23495/3561/57379/4261/115650/7535/973/927/958/326/3543/5994/6891/6890/64421/100
hsa05330	Allograft rejection	36	0.844905	2.17953	1e-10	6.35185e-10	2.39766e-10	2257	tags=78%, list=4%, signal=75%	940/959/941/942/3111/3112/3593/3109/356/3117/3122/3458/3115/5551/3119/3123/3113/958/7124/3127/3592/3586/3120/3002/355/3118/3108/3558
hsa05321	Inflammatory bowel disease	64	0.811314	2.17502	1e-10	6.35185e-10	2.39766e-10	4102	tags=72%, list=7%, signal=67%	8809/6775/2625/50615/3606/7099/6095/64127/8807/30009/59067/3111/3112/7100/3593/3109/3117/3122/3561/3458/50943/3594/3566/3115/7097/3119/3123/3113/7124/3127/3459/3592/3586/3120/6772/3118/3108/3558/7040/4088/7043/6097/149233/3553/4094/6774
hsa05332	Graft-versus-host disease	39	0.830805	2.15392	1e-10	6.35185e-10	2.39766e-10	5852	tags=85%, list=10%, signal=76%	940/941/3824/3821/942/3111/3112/3109/356/3117/3122/3458/3115/5551/3119/3123/3113/7124/3127/3120/3812/3002/355/3118/3108/3558/3811/3553/3106/3804/3133/3802/3107
hsa04640	Hematopoietic cell lineage	93	0.782945	2.14008	1e-10	6.35185e-10	2.39766e-10	5110	tags=68%, list=9%, signal=62%	3575/2322/917/912/952/914/3559/921/1378/3676/3111/3112/931/915/916/925/951/926/3109/913/930/1436/911/920/3117/3122/100133941/910/3566/3115/1380/3574/924/3119/927/945/3123/3113/7124/3568/3127/1379/2208/3554/2814/3120/3684/1435/2209/1441/3118/3108/7850/929/7066/2811/2323/3672/3553/3673/4254/1791/290
hsa04940	Type I diabetes mellitus	42	0.819986	2.13764	1e-10	6.35185e-10	2.39766e-10	5852	tags=76%, list=10%, signal=68%	940/4049/941/942/3111/3112/3593/3109/356/3117/3122/5799/3458/3115/5551/3119/3123/3113/7124/3127/3592/3120/3002/1363/355/3118/3108/3558/3553/3106/3133/3107
hsa05140	Leishmaniasis	75	0.775778	2.09983	1e-10	6.35185e-10	2.39766e-10	4449	tags=65%, list=8%, signal=60%	1536/7099/1378/5777/3676/3111/3112/5603/3593/3109/3689/3117/3122/4689/3458/3717/4688/2214/3115/5579/4792/7097/3119/3123/3113/7124/23118/3127/653361/3459/1379/3592/3586/3120/6772/3684/718/2209/3118/3108/51135/6885/1915/7040/7043/9103/3553/4615/2212
hsa04659	Th17 cell differentiation	107	0.748419	2.05947	1e-10	6.35185e-10	2.39766e-10	7225	tags=66%, list=13%, signal=58%	5588/919/917/2625/50615/6095/3718/3932/3559/30009/3560/59067/3111/3112/915/916/5603/3109/920/3117/10148/3122/3561/3458/3717/50943/3594/3566/3115/4792/7535/3119/3123/3113/3127/3459/3554/3120/6772/861/3118/3572/3108/3558/246778/5532/7040/4088/5601/6097/5599/27040/4775/149233/3553/196/6774/1147/3091/4773/7048/4790/5534/4772/4089/6777/51561/5530/1432/3716/9466
hsa04612	Antigen processing and presentation	71	0.757549	2.04406	1e-10	6.35185e-10	2.39766e-10	9580	tags=75%, list=17%, signal=62%	3824/3821/3111/3112/925/926/3109/920/3117/1520/3122/3458/8302/4261/3115/3119/927/972/3123/3113/7124/3127/3822/3120/3812/10437/4801/3118/3108/3805/3823/5994/3811/567/1385/3106/5641/6891/6890/5721/3804/3133/5720/3802/3107/3809/5993/3309/3320/3308/821/3305/3134
hsa04064	NF-kappa B signaling pathway	102	0.739696	2.03128	1e-10	6.35185e-10	2.39766e-10	7818	tags=63%, list=14%, signal=54%	29760/5588/4067/7099/3932/959/4049/8740/6850/7412/84433/330/695/10673/8837/4050/6351/1540/5336/5579/115650/8600/4792/7535/128178/6387/958/7124/10892/23118/3554/9020/9560/10912/10913/51135/331/929/6885/6363/6366/8915/5971/7128/7187/329/5328/27040/3553/4615/29775/1147/8792/7185/4616/2920/257397/3929/4790/10848/23643/7188/4791/6357
hsa04061	Viral protein interaction with cytokine and cytokine receptor	97	0.73918	2.02287	1e-10	6.35185e-10	2.39766e-10	9987	tags=70%, list=18%, signal=58%	8809/729230/8743/3606/1233/8807/2829/3559/4049/3587/8740/3560/1237/1234/7852/7133/10563/4283/1236/1436/1232/6373/3561/6375/6351/643/3627/6846/2833/6370/1235/8797/6387/7124/6352/6347/3586/1524/9560/1435/3572/6367/3558/6369/6355/1230/6363/6366/10803/57007/146433/6368/6346/6358/2920/6348/414062/29949/6354/6357/3569/3588/10344/51554/3579/9547/53833/8794
hsa04650	Natural killer cell mediated cytotoxicity	125	0.729106	2.0207	1e-10	6.35185e-10	2.39766e-10	8373	tags=64%, list=15%, signal=55%	919/4068/8743/962/3932/7409/10451/6850/7462/3824/3821/5880/5777/3683/51744/259197/22914/3689/356/2185/3458/5336/3384/2214/5579/100528032/7535/5551/9437/8797/7124/3459/3822/3812/3002/117157/355/3805/3823/3937/10870/5532/3811/5290/6654/7305/836/3845/5582/3455/27040/2885/5604/3106/3804/673/79465/3133/4773/5781/5534/3802/4772/3107/2215/4893/2207/5058/637/9436/135250/53358/5295/5530/3809/7410/2534/345…
hsa04658	Th1 and Th2 cell differentiation	91	0.732924	2.00348	1e-10	6.35185e-10	2.39766e-10	7820	tags=66%, list=14%, signal=57%	6775/5588/919/917/2625/3718/3932/3559/30009/3560/3111/3112/915/916/5603/3593/3109/920/3117/3122/3561/3458/3717/3594/3566/3115/4792/7535/3119/3123/3113/3127/3459/3592/3120/6772/3118/3108/3558/5532/5601/84441/5599/27040/4775/3516/4094/1147/4773/54567/4790/5534/4772/6777/5530/1432/3716/9794/28514/4851
hsa05320	Autoimmune thyroid disease	51	0.750123	1.98444	1e-10	6.35185e-10	2.39766e-10	5852	tags=57%, list=10%, signal=51%	940/959/941/942/3111/3112/7253/3109/356/3117/3122/3115/5551/3119/3123/3113/958/3127/3586/3120/3002/355/3118/3108/3558/1493/3106/3133/3107
hsa04662	B cell receptor signaling pathway	81	0.728958	1.98139	1e-10	6.35185e-10	2.39766e-10	7598	tags=65%, list=14%, signal=57%	27071/29760/3635/4067/55024/10859/7409/10451/6850/971/84433/5880/5777/118788/695/930/11024/10288/25780/5336/5579/4792/1380/973/11006/23547/10892/640/974/11025/79168/5532/5290/6654/3845/8915/4775/353514/2885/5604/11027/10990/1147/8519/4773/4790/5534/4772/4893/5295/5530/2213/7410
hsa05150	Staphylococcus aureus infection	91	0.711234	1.94419	1e-10	6.35185e-10	2.39766e-10	4506	tags=47%, list=8%, signal=44%	3683/3111/3112/3109/3689/5724/3117/6404/3122/721/3075/2214/3115/2358/2359/3119/3123/3113/719/3127/714/720/713/629/3586/712/3120/2357/716/717/3684/718/2209/2204/3118/3108/3426/715/6403/728/9103/2212/1669
hsa04060	Cytokine-cytokine receptor interaction	290	0.678682	1.94055	1e-10	6.35185e-10	2.39766e-10	9032	tags=56%, list=16%, signal=47%	8809/3575/1439/729230/944/50615/8743/8718/3606/1233/3604/3601/8807/2829/959/3559/4049/3587/8740/3560/1237/10663/59067/939/1234/7852/3977/7133/10563/10673/3593/608/4283/356/1236/943/4050/1436/920/90865/1232/6373/10148/23495/3561/6375/3458/3600/6351/9966/643/3627/3594/3566/6846/2833/115650/8600/6370/1235/3574/4982/8995/9180/8797/6387/958/9235/654/7124/3568/6352/3459/6347/650/8784/3592/3554/3586/152…
hsa04380	Osteoclast differentiation	132	0.692631	1.92653	1e-10	6.35185e-10	2.39766e-10	7716	tags=59%, list=14%, signal=51%	29760/10859/3932/814/6850/695/5603/55423/1436/11024/4689/3458/10288/1540/5336/4688/2214/8600/4792/11006/4982/489/23547/7124/23118/8651/653361/3459/10326/3554/6688/6772/9020/1435/2209/3937/11025/6885/79168/5532/5290/7305/3708/1385/7040/126014/5971/5601/10379/9103/5599/3455/353514/3553/2885/5604/11027/9021/5468/10990/1147/8792/2212/3726/4773/7048/4790/5534/4772/2215/3709/5295/5530/1432/2213/3716/47…
hsa05134	Legionellosis	56	0.721931	1.9198	1e-10	6.35185e-10	2.39766e-10	8293	tags=59%, list=15%, signal=50%	3606/7099/58484/1378/7100/3593/3689/4671/4792/7097/7124/1379/3592/3684/718/841/840/57396/929/1915/836/317/3553/4615/1195/2920/56681/10767/4790/51128/4791/3569/7415
hsa04660	T cell receptor signaling pathway	119	0.691827	1.9129	1e-10	6.35185e-10	2.39766e-10	8804	tags=62%, list=16%, signal=53%	10125/5788/5588/919/940/917/3932/959/7409/10451/84433/5777/3702/915/29851/916/5603/925/926/9402/920/3458/5133/1326/4792/7535/927/7124/10892/3586/9020/868/3558/4690/3937/5515/5063/6885/5532/5290/6654/1493/3845/8915/5601/5599/1739/27040/4775/2885/5604/5521/5062/5520/1147/5529/5527/4773/4790/5781/5534/4772/55012/4893/5058/5295/5530/1432/7410/2534/5525/1437/998/5519
hsa04625	C-type lectin receptor signaling pathway	104	0.694449	1.9078	1e-10	6.35185e-10	2.39766e-10	7882	tags=57%, list=14%, signal=49%	64581/6850/93978/5603/3593/338339/3659/1540/5336/64170/8844/4792/114548/7124/10892/26253/4046/3592/3586/6772/9020/1959/30835/868/841/6367/3558/5532/5290/602/3845/3708/8915/5971/5601/10379/10332/5599/4775/3553/22800/1147/51266/9641/4773/4790/5781/5534/4772/4893/2207/5058/3709/51561/5295/5530/1432/4791/3569
hsa05144	Malaria	50	0.719857	1.9017	7.10528e-10	3.86843e-09	1.46023e-09	5697	tags=58%, list=10%, signal=52%	3606/3820/7099/959/7412/1378/3683/22914/3689/5175/3458/100528032/7097/958/7124/6347/1379/3592/3586/3082/7057/6403/7040/7043/3553/4615/6401/2532/948
hsa05145	Toxoplasmosis	110	0.689811	1.9014	1e-10	6.35185e-10	2.39766e-10	4244	tags=49%, list=8%, signal=45%	5294/7099/959/3587/1234/3111/3112/330/5603/3593/3109/240/3117/23533/3122/3458/3717/4261/3115/4792/7097/3119/3123/3113/958/7124/23118/8651/3127/3459/3592/146850/3586/3120/6772/841/3118/3108/51135/331/3909/6885/836/7040/3918/3908/5601/329/7043/5599/345611/4615/6774/1147
hsa05310	Asthma	29	0.754202	1.90127	2.50069e-07	9.53041e-07	3.59748e-07	2140	tags=59%, list=4%, signal=56%	959/3111/3112/3109/3117/3122/3115/3119/3123/3113/958/7124/3127/3586/3120/3118/3108
hsa05143	African trypanosomiasis	36	0.73166	1.88741	2.02499e-07	7.80418e-07	2.94588e-07	11574	tags=75%, list=21%, signal=60%	3606/169355/7412/3593/356/3620/3458/5579/2150/7124/3592/3586/5330/355/8542/5582/3553/4615/6401/23236/3250/3569/5332/54106/3827/2776/5578
hsa04062	Chemokine signaling pathway	189	0.667568	1.88367	1e-10	6.35185e-10	2.39766e-10	8714	tags=55%, list=16%, signal=47%	5294/729230/10235/1794/4067/1233/3718/2829/7409/10451/1237/10663/1234/5880/7852/3702/9844/2793/10563/4283/1236/2185/7454/113/1232/6373/23533/3055/6375/6351/3717/643/3627/5336/6846/2833/2268/5579/4792/6370/1235/6387/6352/653361/6347/146850/1524/6772/9560/5330/6367/6369/6355/1230/5906/6363/6093/5290/6654/57580/3845/409/58191/6366/10803/5908/7074/2885/5604/196883/6774/1147/111/2869/6368/6346/2784/63…
hsa05152	Tuberculosis	178	0.667016	1.8763	1e-10	6.35185e-10	2.39766e-10	7210	tags=52%, list=13%, signal=46%	64581/3606/7099/64127/3587/6850/1378/11151/3111/3112/5603/3593/3109/3689/3117/1520/3122/3458/3717/64170/2214/8844/4360/4261/3115/843/7097/3119/972/3123/3113/7096/7124/10892/26253/3127/3459/1379/4046/3592/3586/3656/3120/6772/3684/4801/718/30835/2209/841/3118/3108/51135/10333/929/5532/5994/818/836/22925/1385/1054/1594/3687/7040/8915/317/5601/10332/7043/9103/5599/3553/4615/2212/9902/3929/4790/7421/5…
hsa04630	JAK-STAT signaling pathway	163	0.654588	1.83371	1e-10	6.35185e-10	2.39766e-10	8423	tags=49%, list=15%, signal=42%	894/3575/6775/1439/50615/3718/3601/3559/3587/3560/59067/5777/3977/316/3593/3561/3458/3600/3717/3594/3566/3574/5771/5292/9180/3568/116379/8651/3459/3592/4170/3586/5156/3597/6772/1441/3953/3572/3558/246778/8554/1956/1154/7066/5290/6654/55801/133396/5618/10254/10379/3455/149233/2885/5008/9021/6774/122809/2273/85480/9655/5781/5159/282618/5155/3976/6777/51561/29949/5295/3716/9466/23529/3569/3590/3598/…
hsa04668	TNF signaling pathway	118	0.659971	1.82519	1e-10	6.35185e-10	2.39766e-10	9033	tags=55%, list=16%, signal=46%	8809/64127/4049/7412/330/7133/5603/8837/3659/3600/3627/1540/1326/4217/843/4792/197259/7124/7424/1906/6352/23118/6347/11035/9020/1435/841/840/355/331/6885/5290/602/836/4318/1385/7128/7187/5601/329/5599/3553/5604/9021/1147/6401/7185/3726/2920/257397/1386/83737/4790/9530/84699/3976/6868/5295/7188/1432/3569/1437/6416/182/10059
hsa04514	Cell adhesion molecules	155	0.65168	1.82276	1e-10	6.35185e-10	2.39766e-10	10176	tags=59%, list=18%, signal=48%	5788/923/940/3385/80380/6693/959/914/10666/201633/941/120425/7412/942/64115/3683/3676/3111/3112/8516/29851/925/926/3109/3689/6402/920/3117/6404/3122/5175/5133/3384/3115/3695/10686/3119/927/3123/3113/26047/958/3127/6614/3120/57689/58494/3684/3118/3108/29126/139065/6403/1493/1462/3106/22854/57863/6401/23114/3685/4684/5010/1000/3133/9071/214/3107/9076/100506658/57502/9378/1003/1364/25945/947/23308/8…
hsa04610	Complement and coagulation cascades	86	0.66671	1.8194	1e-10	6.35185e-10	2.39766e-10	11672	tags=60%, list=21%, signal=48%	1378/3689/7035/1191/721/3075/1380/719/714/1379/720/713/629/712/5624/5265/710/716/717/3684/730/718/5345/11326/2152/3426/715/725/728/2153/3687/5328/5104/3078/2162/729/2149/624/5054/4179/10878/623/7450/7056/1675/9002/2/2151/3827/727/5329/10747
hsa04620	Toll-like receptor signaling pathway	106	0.657238	1.80761	1e-10	6.35185e-10	2.39766e-10	8626	tags=51%, list=15%, signal=43%	51311/7099/941/942/51284/7100/5603/3593/4283/6373/6351/3627/1326/4792/7097/7096/958/7124/6352/23118/3592/6772/9560/841/51135/10333/929/6885/5290/7187/5601/10379/5599/3455/3553/5604/4615/3663/1147/29110/9641/3929/4790/6348/414062/23643/5295/1432/3716/3569/3454/7098/6696/6416
hsa05323	Rheumatoid arthritis	90	0.659841	1.8027	1e-10	6.35185e-10	2.39766e-10	6836	tags=49%, list=12%, signal=43%	940/3606/7099/941/942/3683/3111/3112/10673/3109/3689/4050/3117/3122/3458/3600/3115/8600/7097/3119/3123/3113/6387/7124/6352/3127/6347/3120/1435/3118/3108/7010/1493/7040/7043/3553/8792/2321/2920/6348/284/414062/23545/51561
hsa05235	PD-L1 expression and PD-1 checkpoint pathway in cancer	89	0.656553	1.79337	1e-10	6.35185e-10	2.39766e-10	7210	tags=51%, list=13%, signal=44%	10125/5588/919/940/917/7099/3932/5777/915/916/5603/920/3458/5133/3717/4792/7535/7097/3459/55509/6772/27436/29126/1956/5532/5290/3845/27040/4775/5604/4615/6774/1147/3091/6198/4773/4790/5781/5534/4772/4893/5295/5530/1432/3716
[truncated: 80 more rows]

## Sheet: Supplementary Table 11
ID	Description	setSize	enrichmentScore	NES	pvalue	p.adjust	qvalue	rank	leading_edge	core_enrichment
[truncated: 145 more rows]

[truncated: 1 more sheets: Supplementary Table 12]
